# Supplementary material for: Transcriptome analysis reveals liver metabolism programming in kids from nutritional restricted goats during mid-gestation
Source: PeerJ. 2021 Jan 29;9:e10593. doi: 10.7717/peerj.10593 (PMC7849524; doi:10.7717/peerj.10593)
Supplement: Supplemental Information 5 [file peerj-09-10593-s005.xlsx]

## Sheet: GO terms
S3 GO terms of top 3000 highly expressed genes among four groups
GO_ID	GO_Term	GO_function	GO_class	S.gene.number	TS.gene.number	B.gene.number	TB.gene.number	pvalue		Note: S gene number: the number of significant DEGs which annotated to a specific GO term; TS gene number: the number of significant DEGs; B gene number: the number of genes which annotated to a specific GO term; TB gene number: the total number of genes.
GO:0055114	oxidation-reduction process	biological_process	4	198	2827	601	18274	0
GO:0070062	extracellular exosome	cellular_component	7	675	2827	2105	18274	0
GO:0005743	mitochondrial inner membrane	cellular_component	6	129	2827	267	18274	0
GO:0044822	poly(A) RNA binding			298	2827	914	18274	0
GO:0005739	mitochondrion	cellular_component	6	251	2827	876	18274	0
GO:0003735	structural constituent of ribosome	molecular_function	4	169	2827	335	18274	1.55847e-51
GO:0006412	translation	biological_process	8	132	2827	260	18274	8.40721e-41
GO:0072562	blood microparticle	cellular_component	4	51	2827	72	18274	8.12442e-26
GO:0022625	cytosolic large ribosomal subunit	cellular_component	8	73	2827	137	18274	8.68098e-25
GO:0005747	mitochondrial respiratory chain complex I	cellular_component	7	32	2827	42	18274	2.94206e-18
GO:0022627	cytosolic small ribosomal subunit	cellular_component	8	46	2827	83	18274	5.0259e-17
GO:0005759	mitochondrial matrix	cellular_component	7	59	2827	125	18274	2.22045e-16
GO:0043209	myelin sheath	cellular_component	4	53	2827	119	18274	4.00791e-14
GO:0008137	NADH dehydrogenase (ubiquinone) activity	molecular_function	8	19	2827	23	18274	1.78244e-12
GO:0005777	peroxisome	cellular_component	7	32	2827	57	18274	1.7881e-12
GO:0005925	focal adhesion	cellular_component	7	101	2827	336	18274	7.7045e-12
GO:0071013	catalytic step 2 spliceosome	cellular_component	7	42	2827	93	18274	9.9476e-12
GO:0051082	unfolded protein binding	molecular_function	5	34	2827	68	18274	2.81914e-11
GO:0005789	endoplasmic reticulum membrane	cellular_component	5	100	2827	339	18274	3.27391e-11
GO:0006953	acute-phase response	biological_process	8	14	2827	15	18274	5.61988e-11
GO:0000166	nucleotide binding	molecular_function	5	100	2827	342	18274	5.70632e-11
GO:0016020	membrane	cellular_component	3	238	2827	1050	18274	1.66214e-10
GO:0006099	tricarboxylic acid cycle	biological_process	5	17	2827	23	18274	6.29492e-10
GO:0005730	nucleolus	cellular_component	6	158	2827	644	18274	7.66847e-10
GO:0009055	electron carrier activity	molecular_function	5	27	2827	52	18274	1.03573e-09
GO:0005840	ribosome	cellular_component	6	27	2827	52	18274	1.03573e-09
GO:0000027	ribosomal large subunit assembly	biological_process	9	23	2827	40	18274	1.25978e-09
GO:0006457	protein folding	biological_process	4	39	2827	100	18274	9.61057e-09
GO:0042730	fibrinolysis	biological_process	9	11	2827	12	18274	1.23101e-08
GO:0005829	cytosol	cellular_component	6	261	2827	1233	18274	2.247e-08
GO:0033539	fatty acid beta-oxidation using acyl-CoA dehydrogenase	biological_process	12	14	2827	20	18274	6.69461e-08
GO:0003743	translation initiation factor activity	molecular_function	8	24	2827	51	18274	1.02113e-07
GO:0070124	mitochondrial translational initiation	biological_process	6	29	2827	69	18274	1.09686e-07
GO:0031625	ubiquitin protein ligase binding	molecular_function	7	64	2827	217	18274	1.1128e-07
GO:0020037	heme binding	molecular_function	6	44	2827	132	18274	2.55996e-07
GO:0005852	eukaryotic translation initiation factor 3 complex	cellular_component	4	11	2827	14	18274	2.75462e-07
GO:0006413	translational initiation	biological_process	5	21	2827	43	18274	2.90854e-07
GO:0070125	mitochondrial translational elongation	biological_process	9	28	2827	68	18274	3.0305e-07
GO:0006094	gluconeogenesis	biological_process	9	13	2827	19	18274	3.05661e-07
GO:0042632	cholesterol homeostasis	biological_process	9	22	2827	47	18274	3.89683e-07
GO:0004129	cytochrome-c oxidase activity	molecular_function	6	16	2827	28	18274	4.85738e-07
GO:0016491	oxidoreductase activity	molecular_function	4	36	2827	101	18274	4.9245e-07
GO:0050660	flavin adenine dinucleotide binding	molecular_function	6	26	2827	62	18274	5.20016e-07
GO:0006879	cellular iron ion homeostasis	biological_process	12	19	2827	38	18274	6.7322e-07
GO:0005839	proteasome core complex	cellular_component	4	13	2827	20	18274	7.4899e-07
GO:0042470	melanosome	cellular_component	8	25	2827	60	18274	9.9143e-07
GO:0005753	mitochondrial proton-transporting ATP synthase complex	cellular_component	7	12	2827	18	18274	1.36485e-06
GO:0006956	complement activation	biological_process	5	10	2827	13	18274	1.40892e-06
GO:0034364	high-density lipoprotein particle	cellular_component	5	10	2827	13	18274	1.40892e-06
GO:0006446	regulation of translational initiation	biological_process	10	14	2827	24	18274	1.82745e-06
GO:1902600	hydrogen ion transmembrane transport	biological_process	9	24	2827	58	18274	1.88785e-06
GO:0003723	RNA binding	molecular_function	6	77	2827	297	18274	1.94711e-06
GO:0006120	mitochondrial electron transport, NADH to ubiquinone	biological_process	8	9	2827	11	18274	2.04821e-06
GO:0008380	RNA splicing	biological_process	10	27	2827	70	18274	2.263e-06
GO:0010951	negative regulation of endopeptidase activity	biological_process	11	38	2827	116	18274	2.64431e-06
GO:0002181	cytoplasmic translation	biological_process	9	21	2827	48	18274	2.81149e-06
GO:0048025	negative regulation of mRNA splicing, via spliceosome	biological_process	10	12	2827	19	18274	3.1806e-06
GO:0055088	lipid homeostasis	biological_process	7	15	2827	28	18274	3.35333e-06
GO:0005689	U12-type spliceosomal complex	cellular_component	7	15	2827	28	18274	3.35333e-06
GO:0019843	rRNA binding	molecular_function	7	20	2827	45	18274	3.5931e-06
GO:0015031	protein transport	biological_process	9	53	2827	186	18274	4.13577e-06
GO:0003729	mRNA binding	molecular_function	7	33	2827	97	18274	4.7053e-06
GO:0006414	translational elongation	biological_process	8	16	2827	32	18274	5.15958e-06
GO:0001731	formation of translation preinitiation complex	biological_process	9	11	2827	17	18274	5.94263e-06
GO:0015986	ATP synthesis coupled proton transport	biological_process	13	12	2827	20	18274	6.82802e-06
GO:0004298	threonine-type endopeptidase activity	molecular_function	8	13	2827	23	18274	6.97951e-06
GO:0034361	very-low-density lipoprotein particle	cellular_component	6	9	2827	12	18274	7.05886e-06
GO:0033290	eukaryotic 48S preinitiation complex	cellular_component	7	9	2827	12	18274	7.05886e-06
GO:0051289	protein homotetramerization	biological_process	9	19	2827	44	18274	1.05044e-05
GO:0004602	glutathione peroxidase activity	molecular_function	5	10	2827	15	18274	1.09527e-05
GO:0003995	acyl-CoA dehydrogenase activity	molecular_function	6	10	2827	15	18274	1.09527e-05
GO:0070328	triglyceride homeostasis	biological_process	9	10	2827	15	18274	1.09527e-05
GO:0006559	L-phenylalanine catabolic process	biological_process	11	6	2827	6	18274	1.3646e-05
GO:0034366	spherical high-density lipoprotein particle	cellular_component	6	6	2827	6	18274	1.3646e-05
GO:0010873	positive regulation of cholesterol esterification	biological_process	10	6	2827	6	18274	1.3646e-05
GO:0006782	protoporphyrinogen IX biosynthetic process	biological_process	9	6	2827	6	18274	1.3646e-05
GO:0003954	NADH dehydrogenase activity	molecular_function	6	6	2827	6	18274	1.3646e-05
GO:0019433	triglyceride catabolic process	biological_process	10	7	2827	8	18274	1.45808e-05
GO:0004364	glutathione transferase activity	molecular_function	6	15	2827	31	18274	1.69431e-05
GO:0006749	glutathione metabolic process	biological_process	8	15	2827	31	18274	1.69431e-05
GO:0031966	mitochondrial membrane	cellular_component	5	17	2827	38	18274	1.73173e-05
GO:0003924	GTPase activity	molecular_function	9	49	2827	176	18274	1.85761e-05
GO:0000398	mRNA splicing, via spliceosome	biological_process	13	33	2827	103	18274	1.97602e-05
GO:0016282	eukaryotic 43S preinitiation complex	cellular_component	7	9	2827	13	18274	1.97712e-05
GO:0050750	low-density lipoprotein particle receptor binding	molecular_function	7	9	2827	13	18274	1.97712e-05
GO:0045277	respiratory chain complex IV	cellular_component	5	9	2827	13	18274	1.97712e-05
GO:0052890	oxidoreductase activity, acting on the CH-CH group of donors, with a flavin as acceptor	molecular_function	6	10	2827	16	18274	2.514e-05
GO:0019899	enzyme binding	molecular_function	5	48	2827	174	18274	2.9162e-05
GO:0008540	proteasome regulatory particle, base subcomplex	cellular_component	4	8	2827	11	18274	3.45099e-05
GO:0006635	fatty acid beta-oxidation	biological_process	11	13	2827	26	18274	4.01214e-05
GO:0005686	U2 snRNP	cellular_component	8	13	2827	26	18274	4.01214e-05
GO:0051287	NAD binding	molecular_function	6	15	2827	33	18274	4.2975e-05
GO:0000381	regulation of alternative mRNA splicing, via spliceosome	biological_process	10	15	2827	33	18274	4.2975e-05
GO:0030433	ER-associated ubiquitin-dependent protein catabolic process	biological_process	8	19	2827	48	18274	4.61409e-05
GO:0005811	lipid particle	cellular_component	6	19	2827	48	18274	4.61409e-05
GO:0008199	ferric iron binding	molecular_function	9	9	2827	14	18274	4.77228e-05
GO:0043248	proteasome assembly	biological_process	8	9	2827	14	18274	4.77228e-05
GO:0006958	complement activation, classical pathway	biological_process	6	9	2827	14	18274	4.77228e-05
GO:0030176	integral component of endoplasmic reticulum membrane	cellular_component	7	21	2827	56	18274	4.84663e-05
GO:0030863	cortical cytoskeleton	cellular_component	7	10	2827	17	18274	5.25648e-05
GO:0008121	ubiquinol-cytochrome-c reductase activity	molecular_function	6	7	2827	9	18274	5.67722e-05
GO:0022624	proteasome accessory complex	cellular_component	4	7	2827	9	18274	5.67722e-05
GO:0005654	nucleoplasm	cellular_component	6	269	2827	1404	18274	6.08845e-05
GO:0070527	platelet aggregation	biological_process	7	13	2827	27	18274	6.64365e-05
GO:0016192	vesicle-mediated transport	biological_process	6	30	2827	96	18274	7.77909e-05
GO:0000502	proteasome complex	cellular_component	5	12	2827	24	18274	7.98438e-05
GO:0042627	chylomicron	cellular_component	5	6	2827	7	18274	8.28782e-05
GO:0031597	cytosolic proteasome complex	cellular_component	6	6	2827	7	18274	8.28782e-05
GO:0036402	proteasome-activating ATPase activity	molecular_function	11	5	2827	5	18274	8.83408e-05
GO:0008250	oligosaccharyltransferase complex	cellular_component	7	8	2827	12	18274	8.94119e-05
GO:0030670	phagocytic vesicle membrane	cellular_component	8	8	2827	12	18274	8.94119e-05
GO:0000062	fatty-acyl-CoA binding	molecular_function	9	13	2827	28	18274	0.000106499
GO:0005506	iron ion binding	molecular_function	8	40	2827	144	18274	0.00011004
GO:0005200	structural constituent of cytoskeleton	molecular_function	4	20	2827	55	18274	0.000120114
GO:0005793	endoplasmic reticulum-Golgi intermediate compartment	cellular_component	6	16	2827	40	18274	0.000156857
GO:0031386	protein tag	molecular_function	3	7	2827	10	18274	0.000163804
GO:0005832	chaperonin-containing T-complex	cellular_component	7	8	2827	13	18274	0.000200837
GO:0034709	methylosome	cellular_component	6	8	2827	13	18274	0.000200837
GO:0006783	heme biosynthetic process	biological_process	9	8	2827	13	18274	0.000200837
GO:0042026	protein refolding	biological_process	5	8	2827	13	18274	0.000200837
GO:0006979	response to oxidative stress	biological_process	5	20	2827	57	18274	0.00021088
GO:0005758	mitochondrial intermembrane space	cellular_component	6	18	2827	49	18274	0.000223824
GO:0071011	precatalytic spliceosome	cellular_component	7	13	2827	30	18274	0.000251347
GO:0033344	cholesterol efflux	biological_process	10	11	2827	23	18274	0.000262848
GO:0004497	monooxygenase activity	molecular_function	5	14	2827	34	18274	0.000280098
GO:0003746	translation elongation factor activity	molecular_function	8	14	2827	34	18274	0.000280098
GO:0036002	pre-mRNA binding	molecular_function	7	6	2827	8	18274	0.00028777
GO:0042744	hydrogen peroxide catabolic process	biological_process	8	6	2827	8	18274	0.00028777
GO:0045723	positive regulation of fatty acid biosynthetic process	biological_process	9	6	2827	8	18274	0.00028777
GO:0005682	U5 snRNP	cellular_component	8	10	2827	20	18274	0.000319157
GO:0005615	extracellular space	cellular_component	4	165	2827	834	18274	0.000366618
GO:0034314	Arp2/3 complex-mediated actin nucleation	biological_process	8	9	2827	17	18274	0.000371872
GO:0030126	COPI vesicle coat	cellular_component	8	7	2827	11	18274	0.000390069
GO:1903543	positive regulation of exosomal secretion	biological_process	7	7	2827	11	18274	0.000390069
GO:0051603	proteolysis involved in cellular protein catabolic process	biological_process	8	14	2827	35	18274	0.00040085
GO:0030529	intracellular ribonucleoprotein complex			24	2827	77	18274	0.000406762
GO:2000188	regulation of cholesterol homeostasis			5	2827	6	18274	0.000461815
GO:0045899	positive regulation of RNA polymerase II transcriptional preinitiation complex assembly	biological_process	8	5	2827	6	18274	0.000461815
GO:0031639	plasminogen activation	biological_process	10	5	2827	6	18274	0.000461815
GO:0014731	spectrin-associated cytoskeleton	cellular_component	7	5	2827	6	18274	0.000461815
GO:0071541	eukaryotic translation initiation factor 3 complex, eIF3m	cellular_component	5	5	2827	6	18274	0.000461815
GO:0005762	mitochondrial large ribosomal subunit	cellular_component	9	12	2827	28	18274	0.000490842
GO:0051539	4 iron, 4 sulfur cluster binding	molecular_function	6	13	2827	32	18274	0.000538348
GO:0005681	spliceosomal complex	cellular_component	6	17	2827	48	18274	0.0005449
GO:0042803	protein homodimerization activity	molecular_function	6	109	2827	523	18274	0.000547495
GO:0019941	modification-dependent protein catabolic process	biological_process	9	4	2827	4	18274	0.000571728
GO:0006625	protein targeting to peroxisome	biological_process	12	4	2827	4	18274	0.000571728
GO:0060228	phosphatidylcholine-sterol O-acyltransferase activator activity	molecular_function	6	4	2827	4	18274	0.000571728
GO:0034372	very-low-density lipoprotein particle remodeling	biological_process	10	4	2827	4	18274	0.000571728
GO:0043152	induction of bacterial agglutination	biological_process	8	4	2827	4	18274	0.000571728
GO:0055131	C3HC4-type RING finger domain binding	molecular_function	6	4	2827	4	18274	0.000571728
GO:0030300	regulation of intestinal cholesterol absorption	biological_process	10	4	2827	4	18274	0.000571728
GO:0032981	mitochondrial respiratory chain complex I assembly	biological_process	9	9	2827	18	18274	0.000641893
GO:0042572	retinol metabolic process	biological_process	11	9	2827	18	18274	0.000641893
GO:0006695	cholesterol biosynthetic process	biological_process	9	9	2827	18	18274	0.000641893
GO:0042056	chemoattractant activity	molecular_function	7	11	2827	25	18274	0.000642195
GO:0005685	U1 snRNP	cellular_component	8	11	2827	25	18274	0.000642195
GO:0006397	mRNA processing	biological_process	10	27	2827	93	18274	0.000645326
GO:0005687	U4 snRNP	cellular_component	8	8	2827	15	18274	0.000750259
GO:0006096	glycolytic process	biological_process	10	13	2827	33	18274	0.000763529
GO:0032543	mitochondrial translation	biological_process	9	13	2827	33	18274	0.000763529
GO:0005885	Arp2/3 protein complex	cellular_component	4	7	2827	12	18274	0.000810988
GO:1902236	negative regulation of endoplasmic reticulum stress-induced intrinsic apoptotic signaling pathway	biological_process	9	7	2827	12	18274	0.000810988
GO:0043691	reverse cholesterol transport	biological_process	10	7	2827	12	18274	0.000810988
GO:0030170	pyridoxal phosphate binding	molecular_function	6	17	2827	50	18274	0.000929694
GO:0005783	endoplasmic reticulum	cellular_component	6	101	2827	486	18274	0.000946533
GO:0005737	cytoplasm	cellular_component	5	557	2827	3221	18274	0.000994352
GO:0008203	cholesterol metabolic process	biological_process	8	13	2827	34	18274	0.00106279
GO:0002020	protease binding	molecular_function	6	17	2827	51	18274	0.00119615
GO:0018279	protein N-linked glycosylation via asparagine	biological_process	11	10	2827	23	18274	0.0012661
GO:0032526	response to retinoic acid	biological_process	6	10	2827	23	18274	0.0012661
GO:1900026	positive regulation of substrate adhesion-dependent cell spreading	biological_process	10	10	2827	23	18274	0.0012661
GO:0051117	ATPase binding	molecular_function	6	19	2827	60	18274	0.00127336
GO:0006364	rRNA processing	biological_process	11	16	2827	47	18274	0.0012822
GO:0048026	positive regulation of mRNA splicing, via spliceosome	biological_process	10	8	2827	16	18274	0.00129769
GO:0042645	mitochondrial nucleoid	cellular_component	4	15	2827	43	18274	0.00135897
GO:0031595	nuclear proteasome complex	cellular_component	6	5	2827	7	18274	0.00140916
GO:0070330	aromatase activity	molecular_function	7	5	2827	7	18274	0.00140916
GO:0034715	pICln-Sm protein complex	cellular_component	6	5	2827	7	18274	0.00140916
GO:0010898	positive regulation of triglyceride catabolic process	biological_process	9	5	2827	7	18274	0.00140916
GO:0005577	fibrinogen complex	cellular_component	4	5	2827	7	18274	0.00140916
GO:0002199	zona pellucida receptor complex	cellular_component	4	5	2827	7	18274	0.00140916
GO:0007005	mitochondrion organization	biological_process	6	12	2827	31	18274	0.00145037
GO:0005761	mitochondrial ribosome	cellular_component	8	7	2827	13	18274	0.00152283
GO:0034375	high-density lipoprotein particle remodeling	biological_process	9	6	2827	10	18274	0.00162871
GO:0070935	3'-UTR-mediated mRNA stabilization	biological_process	12	6	2827	10	18274	0.00162871
GO:0008392	arachidonic acid epoxygenase activity	molecular_function	7	9	2827	20	18274	0.00165325
GO:0009060	aerobic respiration	biological_process	8	9	2827	20	18274	0.00165325
GO:0000470	maturation of LSU-rRNA	biological_process	12	10	2827	24	18274	0.0018721
GO:0030864	cortical actin cytoskeleton	cellular_component	8	12	2827	32	18274	0.00199758
GO:0006986	response to unfolded protein	biological_process	6	8	2827	17	18274	0.00212064
GO:0004866	endopeptidase inhibitor activity	molecular_function	7	8	2827	17	18274	0.00212064
GO:0000245	spliceosomal complex assembly	biological_process	9	8	2827	17	18274	0.00212064
GO:0004867	serine-type endopeptidase inhibitor activity	molecular_function	8	23	2827	81	18274	0.0021649
GO:0016607	nuclear speck	cellular_component	8	32	2827	125	18274	0.00224513
GO:0003755	peptidyl-prolyl cis-trans isomerase activity	molecular_function	6	15	2827	45	18274	0.00228184
GO:0007596	blood coagulation	biological_process	7	15	2827	45	18274	0.00228184
GO:0008201	heparin binding	molecular_function	6	27	2827	101	18274	0.00247361
GO:2001238	positive regulation of extrinsic apoptotic signaling pathway	biological_process	10	9	2827	21	18274	0.00249935
GO:0015078	hydrogen ion transmembrane transporter activity	molecular_function	9	9	2827	21	18274	0.00249935
GO:0030976	thiamine pyrophosphate binding	molecular_function	6	4	2827	5	18274	0.00250528
GO:0045815	positive regulation of gene expression, epigenetic	biological_process	9	4	2827	5	18274	0.00250528
GO:0001561	fatty acid alpha-oxidation	biological_process	11	4	2827	5	18274	0.00250528
GO:0030132	clathrin coat of coated pit	cellular_component	8	4	2827	5	18274	0.00250528
GO:0051343	positive regulation of cyclic-nucleotide phosphodiesterase activity	biological_process	8	4	2827	5	18274	0.00250528
GO:0051180	vitamin transport	biological_process	6	4	2827	5	18274	0.00250528
GO:0003857	3-hydroxyacyl-CoA dehydrogenase activity	molecular_function	7	4	2827	5	18274	0.00250528
GO:0005764	lysosome	cellular_component	8	33	2827	131	18274	0.0025639
GO:0044297	cell body	cellular_component	4	13	2827	37	18274	0.00259592
GO:0043024	ribosomal small subunit binding	molecular_function	6	7	2827	14	18274	0.00264067
GO:0009314	response to radiation	biological_process	5	7	2827	14	18274	0.00264067
GO:0008654	phospholipid biosynthetic process	biological_process	8	7	2827	14	18274	0.00264067
GO:0031492	nucleosomal DNA binding	molecular_function	8	10	2827	25	18274	0.00269204
GO:0016925	protein sumoylation	biological_process	11	10	2827	25	18274	0.00269204
GO:0043484	regulation of RNA splicing	biological_process	8	10	2827	25	18274	0.00269204
GO:0031072	heat shock protein binding	molecular_function	5	11	2827	29	18274	0.00274581
GO:0010494	cytoplasmic stress granule	cellular_component	8	11	2827	29	18274	0.00274581
GO:0050821	protein stabilization	biological_process	6	27	2827	102	18274	0.0028778
GO:0000790	nuclear chromatin	cellular_component	7	34	2827	137	18274	0.00289673
GO:0008022	protein C-terminus binding	molecular_function	5	33	2827	132	18274	0.00292112
GO:0046933	proton-transporting ATP synthase activity, rotational mechanism	molecular_function	10	6	2827	11	18274	0.00311508
GO:1902230	negative regulation of intrinsic apoptotic signaling pathway in response to DNA damage	biological_process	9	6	2827	11	18274	0.00311508
GO:0072546	ER membrane protein complex	cellular_component	7	6	2827	11	18274	0.00311508
GO:0008610	lipid biosynthetic process	biological_process	6	6	2827	11	18274	0.00311508
GO:0017127	cholesterol transporter activity	molecular_function	6	6	2827	11	18274	0.00311508
GO:0005782	peroxisomal matrix	cellular_component	8	6	2827	11	18274	0.00311508
GO:0010629	negative regulation of gene expression	biological_process	8	20	2827	69	18274	0.00314549
GO:0048306	calcium-dependent protein binding	molecular_function	5	14	2827	42	18274	0.00315941
GO:0019430	removal of superoxide radicals	biological_process	7	5	2827	8	18274	0.00327814
GO:0000276	mitochondrial proton-transporting ATP synthase complex, coupling factor F(o	cellular_component	7	5	2827	8	18274	0.00327814
GO:0000243	commitment complex	cellular_component	8	5	2827	8	18274	0.00327814
GO:0051006	positive regulation of lipoprotein lipase activity	biological_process	9	5	2827	8	18274	0.00327814
GO:0006536	glutamate metabolic process	biological_process	11	5	2827	8	18274	0.00327814
GO:0035999	tetrahydrofolate interconversion	biological_process	6	5	2827	8	18274	0.00327814
GO:0005746	mitochondrial respiratory chain	cellular_component	5	5	2827	8	18274	0.00327814
GO:0006656	phosphatidylcholine biosynthetic process	biological_process	10	5	2827	8	18274	0.00327814
GO:0034380	high-density lipoprotein particle assembly	biological_process	9	5	2827	8	18274	0.00327814
GO:1990381	ubiquitin-specific protease binding	molecular_function	7	5	2827	8	18274	0.00327814
GO:0097526	spliceosomal tri-snRNP complex	cellular_component	8	5	2827	8	18274	0.00327814
GO:0046470	phosphatidylcholine metabolic process	biological_process	9	5	2827	8	18274	0.00327814
GO:0008190	eukaryotic initiation factor 4E binding	molecular_function	6	5	2827	8	18274	0.00327814
GO:0043161	proteasome-mediated ubiquitin-dependent protein catabolic process	biological_process	11	29	2827	113	18274	0.00337762
GO:0010903	negative regulation of very-low-density lipoprotein particle remodeling	biological_process	8	3	2827	3	18274	0.00369902
GO:0016401	palmitoyl-CoA oxidase activity	molecular_function	8	3	2827	3	18274	0.00369902
GO:0006102	isocitrate metabolic process	biological_process	9	3	2827	3	18274	0.00369902
GO:0006121	mitochondrial electron transport, succinate to ubiquinone	biological_process	8	3	2827	3	18274	0.00369902
GO:0071733	transcriptional activation by promoter-enhancer looping	biological_process	11	3	2827	3	18274	0.00369902
GO:0051347	positive regulation of transferase activity	biological_process	7	3	2827	3	18274	0.00369902
GO:0004032	alditol:NADP+ 1-oxidoreductase activity	molecular_function	9	3	2827	3	18274	0.00369902
GO:0046685	response to arsenic-containing substance	biological_process	5	3	2827	3	18274	0.00369902
GO:0009436	glyoxylate catabolic process	biological_process	7	3	2827	3	18274	0.00369902
GO:0051920	peroxiredoxin activity	molecular_function	4	3	2827	3	18274	0.00369902
GO:0006657	CDP-choline pathway	biological_process	11	3	2827	3	18274	0.00369902
GO:0019439	aromatic compound catabolic process	biological_process	6	3	2827	3	18274	0.00369902
GO:0001765	membrane raft assembly	biological_process	7	3	2827	3	18274	0.00369902
GO:0033185	dolichol-phosphate-mannose synthase complex	cellular_component	6	3	2827	3	18274	0.00369902
GO:0048039	ubiquinone binding	molecular_function	6	3	2827	3	18274	0.00369902
GO:1902445	regulation of mitochondrial membrane permeability involved in programmed necrotic cell death	biological_process	9	3	2827	3	18274	0.00369902
GO:0034384	high-density lipoprotein particle clearance	biological_process	5	3	2827	3	18274	0.00369902
GO:1902361	mitochondrial pyruvate transmembrane transport			3	2827	3	18274	0.00369902
GO:1903298	negative regulation of hypoxia-induced intrinsic apoptotic signaling pathway	biological_process	8	3	2827	3	18274	0.00369902
GO:0008379	thioredoxin peroxidase activity	molecular_function	5	3	2827	3	18274	0.00369902
GO:0070653	high-density lipoprotein particle receptor binding	molecular_function	7	3	2827	3	18274	0.00369902
GO:0019853	L-ascorbic acid biosynthetic process	biological_process	8	3	2827	3	18274	0.00369902
GO:0006572	tyrosine catabolic process	biological_process	11	3	2827	3	18274	0.00369902
GO:0005749	mitochondrial respiratory chain complex II, succinate dehydrogenase complex (ubiquinone	cellular_component	7	3	2827	3	18274	0.00369902
GO:0071276	cellular response to cadmium ion	biological_process	8	3	2827	3	18274	0.00369902
GO:0050661	NADP binding	molecular_function	6	10	2827	26	18274	0.00377543
GO:0001948	glycoprotein binding			14	2827	43	18274	0.00402859
GO:0000413	protein peptidyl-prolyl isomerization	biological_process	11	14	2827	43	18274	0.00402859
GO:0048260	positive regulation of receptor-mediated endocytosis	biological_process	9	7	2827	15	18274	0.00429479
GO:0030220	platelet formation	biological_process	7	7	2827	15	18274	0.00429479
GO:0030150	protein import into mitochondrial matrix	biological_process	12	7	2827	15	18274	0.00429479
GO:0007049	cell cycle	biological_process	4	24	2827	90	18274	0.00431608
GO:0042273	ribosomal large subunit biogenesis	biological_process	6	8	2827	19	18274	0.00494054
GO:0046961	proton-transporting ATPase activity, rotational mechanism	molecular_function	10	8	2827	19	18274	0.00494054
GO:0071004	U2-type prespliceosome	cellular_component	8	8	2827	19	18274	0.00494054
GO:0006898	receptor-mediated endocytosis	biological_process	8	23	2827	86	18274	0.00494241
GO:0005765	lysosomal membrane	cellular_component	9	40	2827	173	18274	0.00509729
GO:0051537	2 iron, 2 sulfur cluster binding	molecular_function	6	10	2827	27	18274	0.0051766
GO:0034097	response to cytokine	biological_process	6	9	2827	23	18274	0.00519092
GO:0006890	retrograde vesicle-mediated transport, Golgi to ER	biological_process	8	9	2827	23	18274	0.00519092
GO:0051059	NF-kappaB binding	molecular_function	8	9	2827	23	18274	0.00519092
GO:0070034	telomerase RNA binding	molecular_function	7	6	2827	12	18274	0.00541917
GO:0006614	SRP-dependent cotranslational protein targeting to membrane	biological_process	14	6	2827	12	18274	0.00541917
GO:0030970	retrograde protein transport, ER to cytosol	biological_process	12	6	2827	12	18274	0.00541917
GO:0023026	MHC class II protein complex binding	molecular_function	6	6	2827	12	18274	0.00541917
GO:0005794	Golgi apparatus	cellular_component	6	107	2827	548	18274	0.00556246
GO:0045454	cell redox homeostasis	biological_process	5	15	2827	49	18274	0.00568709
GO:0000980	RNA polymerase II distal enhancer sequence-specific DNA binding	molecular_function	10	15	2827	49	18274	0.00568709
GO:0019904	protein domain specific binding	molecular_function	5	33	2827	138	18274	0.00608048
GO:0005751	mitochondrial respiratory chain complex IV	cellular_component	6	5	2827	9	18274	0.0064386
GO:0016272	prefoldin complex	cellular_component	4	5	2827	9	18274	0.0064386
GO:0010867	positive regulation of triglyceride biosynthetic process	biological_process	9	5	2827	9	18274	0.0064386
GO:0006754	ATP biosynthetic process	biological_process	12	5	2827	9	18274	0.0064386
GO:0005683	U7 snRNP	cellular_component	7	5	2827	9	18274	0.0064386
GO:0005750	mitochondrial respiratory chain complex III	cellular_component	6	5	2827	9	18274	0.0064386
GO:0042555	MCM complex	cellular_component	4	5	2827	9	18274	0.0064386
GO:0042770	signal transduction in response to DNA damage	biological_process	7	5	2827	9	18274	0.0064386
GO:0009308	amine metabolic process	biological_process	6	5	2827	9	18274	0.0064386
GO:1902188	positive regulation of viral release from host cell	biological_process	7	5	2827	9	18274	0.0064386
GO:0008097	5S rRNA binding	molecular_function	8	5	2827	9	18274	0.0064386
GO:0016460	myosin II complex	cellular_component	5	5	2827	9	18274	0.0064386
GO:1901800	positive regulation of proteasomal protein catabolic process	biological_process	11	5	2827	9	18274	0.0064386
GO:0010941	regulation of cell death	biological_process	6	5	2827	9	18274	0.0064386
GO:0030968	endoplasmic reticulum unfolded protein response	biological_process	5	11	2827	32	18274	0.00656568
GO:0003730	mRNA 3'-UTR binding	molecular_function	8	11	2827	32	18274	0.00656568
GO:0000050	urea cycle	biological_process	8	4	2827	6	18274	0.00659219
GO:0032036	myosin heavy chain binding	molecular_function	7	4	2827	6	18274	0.00659219
GO:0019841	retinol binding	molecular_function	7	4	2827	6	18274	0.00659219
GO:0034383	low-density lipoprotein particle clearance	biological_process	5	4	2827	6	18274	0.00659219
GO:0042256	mature ribosome assembly	biological_process	10	4	2827	6	18274	0.00659219
GO:0000038	very long-chain fatty acid metabolic process	biological_process	10	4	2827	6	18274	0.00659219
GO:0034663	endoplasmic reticulum chaperone complex	cellular_component	4	4	2827	6	18274	0.00659219
GO:0030619	U1 snRNA binding	molecular_function	8	4	2827	6	18274	0.00659219
GO:0030620	U2 snRNA binding	molecular_function	8	4	2827	6	18274	0.00659219
GO:0045047	protein targeting to ER	biological_process	12	4	2827	6	18274	0.00659219
GO:0070508	cholesterol import	biological_process	10	4	2827	6	18274	0.00659219
GO:0030262	apoptotic nuclear changes	biological_process	7	4	2827	6	18274	0.00659219
GO:0005579	membrane attack complex	cellular_component	6	4	2827	6	18274	0.00659219
GO:0044829	positive regulation by host of viral genome replication	biological_process	9	4	2827	6	18274	0.00659219
GO:0045263	proton-transporting ATP synthase complex, coupling factor F(o)	cellular_component	6	4	2827	6	18274	0.00659219
GO:0006475	internal protein amino acid acetylation	biological_process	11	4	2827	6	18274	0.00659219
GO:0006957	complement activation, alternative pathway	biological_process	6	7	2827	16	18274	0.00662586
GO:0048038	quinone binding	molecular_function	5	7	2827	16	18274	0.00662586
GO:0001530	lipopolysaccharide binding	molecular_function	5	7	2827	16	18274	0.00662586
GO:0043162	ubiquitin-dependent protein catabolic process via the multivesicular body sorting pathway	biological_process	11	7	2827	16	18274	0.00662586
GO:0019216	regulation of lipid metabolic process	biological_process	7	8	2827	20	18274	0.00713206
GO:0016575	histone deacetylation	biological_process	11	9	2827	24	18274	0.00718222
GO:0005634	nucleus	cellular_component	6	506	2827	2984	18274	0.00801863
GO:0031210	phosphatidylcholine binding	molecular_function	6	6	2827	13	18274	0.00875889
GO:0030117	membrane coat	cellular_component	6	6	2827	13	18274	0.00875889
GO:0008202	steroid metabolic process	biological_process	6	6	2827	13	18274	0.00875889
GO:0031369	translation initiation factor binding	molecular_function	5	6	2827	13	18274	0.00875889
GO:0008299	isoprenoid biosynthetic process	biological_process	8	6	2827	13	18274	0.00875889
GO:2000379	positive regulation of reactive oxygen species metabolic process	biological_process	8	6	2827	13	18274	0.00875889
GO:0010181	FMN binding	molecular_function	7	6	2827	13	18274	0.00875889
GO:0017025	TBP-class protein binding	molecular_function	7	6	2827	13	18274	0.00875889
GO:0005697	telomerase holoenzyme complex	cellular_component	6	6	2827	13	18274	0.00875889
GO:0050918	positive chemotaxis	biological_process	6	10	2827	29	18274	0.00916864
GO:0070534	protein K63-linked ubiquitination	biological_process	13	10	2827	29	18274	0.00916864
GO:0015991	ATP hydrolysis coupled proton transport	biological_process	11	10	2827	29	18274	0.00916864
GO:0000028	ribosomal small subunit assembly	biological_process	9	10	2827	29	18274	0.00916864
GO:0007017	microtubule-based process	biological_process	4	10	2827	29	18274	0.00916864
GO:0031647	regulation of protein stability	biological_process	5	14	2827	47	18274	0.0096238
GO:0008395	steroid hydroxylase activity	molecular_function	6	9	2827	25	18274	0.00970794
GO:0006631	fatty acid metabolic process	biological_process	9	9	2827	25	18274	0.00970794
GO:0005763	mitochondrial small ribosomal subunit	cellular_component	9	9	2827	25	18274	0.00970794
GO:0009058	biosynthetic process	biological_process	4	7	2827	17	18274	0.00977951
GO:0051291	protein heterooligomerization	biological_process	8	7	2827	17	18274	0.00977951
GO:0019003	GDP binding	molecular_function	8	12	2827	38	18274	0.00979501
GO:0031663	lipopolysaccharide-mediated signaling pathway	biological_process	6	8	2827	21	18274	0.00998296
GO:0002102	podosome	cellular_component	4	8	2827	21	18274	0.00998296
GO:0005874	microtubule	cellular_component	7	36	2827	159	18274	0.0106177
GO:0006006	glucose metabolic process	biological_process	8	11	2827	34	18274	0.0108406
GO:0005742	mitochondrial outer membrane translocase complex	cellular_component	6	5	2827	10	18274	0.0112485
GO:0051258	protein polymerization	biological_process	8	5	2827	10	18274	0.0112485
GO:0051085	chaperone mediated protein folding requiring cofactor	biological_process	7	5	2827	10	18274	0.0112485
GO:0047485	protein N-terminus binding	molecular_function	5	18	2827	67	18274	0.0114633
GO:0001725	stress fiber	cellular_component	7	14	2827	48	18274	0.0116964
GO:0005525	GTP binding	molecular_function	8	76	2827	384	18274	0.0126649
GO:1903071	positive regulation of ER-associated ubiquitin-dependent protein catabolic process	biological_process	13	3	2827	4	18274	0.0130809
GO:0045261	proton-transporting ATP synthase complex, catalytic core F(1	cellular_component	6	3	2827	4	18274	0.0130809
GO:0019145	aminobutyraldehyde dehydrogenase activity	molecular_function	8	3	2827	4	18274	0.0130809
GO:0034340	response to type I interferon	biological_process	7	3	2827	4	18274	0.0130809
GO:0042158	lipoprotein biosynthetic process	biological_process	8	3	2827	4	18274	0.0130809
GO:0004064	arylesterase activity	molecular_function	7	3	2827	4	18274	0.0130809
GO:0017099	very-long-chain-acyl-CoA dehydrogenase activity	molecular_function	8	3	2827	4	18274	0.0130809
GO:0001960	negative regulation of cytokine-mediated signaling pathway	biological_process	9	3	2827	4	18274	0.0130809
GO:0000384	first spliceosomal transesterification activity	molecular_function	5	3	2827	4	18274	0.0130809
GO:0032226	positive regulation of synaptic transmission, dopaminergic	biological_process	10	3	2827	4	18274	0.0130809
GO:0019079	viral genome replication	biological_process	7	3	2827	4	18274	0.0130809
GO:0008035	high-density lipoprotein particle binding	molecular_function	7	3	2827	4	18274	0.0130809
GO:0010638	positive regulation of organelle organization	biological_process	8	3	2827	4	18274	0.0130809
GO:2001046	positive regulation of integrin-mediated signaling pathway	biological_process	9	3	2827	4	18274	0.0130809
GO:0004784	superoxide dismutase activity	molecular_function	4	3	2827	4	18274	0.0130809
GO:0030595	leukocyte chemotaxis	biological_process	5	3	2827	4	18274	0.0130809
GO:0043328	protein targeting to vacuole involved in ubiquitin-dependent protein catabolic process via the multivesicular body sorting pathway	biological_process	11	3	2827	4	18274	0.0130809
GO:1901029	negative regulation of mitochondrial outer membrane permeabilization involved in apoptotic signaling pathway	biological_process	10	3	2827	4	18274	0.0130809
GO:0019254	carnitine metabolic process, CoA-linked	biological_process	8	3	2827	4	18274	0.0130809
GO:0042738	exogenous drug catabolic process	biological_process	7	3	2827	4	18274	0.0130809
GO:0030801	positive regulation of cyclic nucleotide metabolic process	biological_process		3	2827	4	18274	0.0130809
GO:0046653	tetrahydrofolate metabolic process	biological_process	7	3	2827	4	18274	0.0130809
GO:0036289	peptidyl-serine autophosphorylation	biological_process	11	3	2827	4	18274	0.0130809
GO:0015760	glucose-6-phosphate transport	biological_process	9	3	2827	4	18274	0.0130809
GO:0005055	laminin receptor activity	molecular_function	5	3	2827	4	18274	0.0130809
GO:0030130	clathrin coat of trans-Golgi network vesicle	cellular_component	9	3	2827	4	18274	0.0130809
GO:0006526	arginine biosynthetic process	biological_process	12	3	2827	4	18274	0.0130809
GO:0022615	protein to membrane docking	biological_process	5	3	2827	4	18274	0.0130809
GO:0005740	mitochondrial envelope	cellular_component	6	3	2827	4	18274	0.0130809
GO:0031997	N-terminal myristoylation domain binding	molecular_function	6	3	2827	4	18274	0.0130809
GO:0030125	clathrin vesicle coat	cellular_component	8	3	2827	4	18274	0.0130809
GO:0050833	pyruvate transmembrane transporter activity	molecular_function	8	3	2827	4	18274	0.0130809
GO:0031996	thioesterase binding	molecular_function	6	6	2827	14	18274	0.0133475
GO:0005504	fatty acid binding	molecular_function	5	4	2827	7	18274	0.0135029
GO:0019395	fatty acid oxidation	biological_process	10	4	2827	7	18274	0.0135029
GO:0019013	viral nucleocapsid	cellular_component	4	4	2827	7	18274	0.0135029
GO:0046939	nucleotide phosphorylation	biological_process	8	4	2827	7	18274	0.0135029
GO:0034116	positive regulation of heterotypic cell-cell adhesion	biological_process	8	4	2827	7	18274	0.0135029
GO:0070180	large ribosomal subunit rRNA binding	molecular_function	8	4	2827	7	18274	0.0135029
GO:0006995	cellular response to nitrogen starvation	biological_process	9	4	2827	7	18274	0.0135029
GO:0046930	pore complex	cellular_component	5	4	2827	7	18274	0.0135029
GO:0032780	negative regulation of ATPase activity	biological_process	8	4	2827	7	18274	0.0135029
GO:0005700	polytene chromosome	cellular_component	7	4	2827	7	18274	0.0135029
GO:1990440	positive regulation of transcription from RNA polymerase II promoter in response to endoplasmic reticulum stress	biological_process	7	4	2827	7	18274	0.0135029
GO:0006098	pentose-phosphate shunt	biological_process	7	4	2827	7	18274	0.0135029
GO:0090277	positive regulation of peptide hormone secretion	biological_process	10	4	2827	7	18274	0.0135029
GO:0004579	dolichyl-diphosphooligosaccharide-protein glycotransferase activity	molecular_function	8	4	2827	7	18274	0.0135029
GO:0006000	fructose metabolic process	biological_process	8	4	2827	7	18274	0.0135029
GO:0090200	positive regulation of release of cytochrome c from mitochondria	biological_process	10	8	2827	22	18274	0.0135989
GO:0042752	regulation of circadian rhythm	biological_process	5	11	2827	35	18274	0.0136478
GO:0050766	positive regulation of phagocytosis	biological_process	8	7	2827	18	18274	0.0139005
GO:0043153	entrainment of circadian clock by photoperiod	biological_process	8	7	2827	18	18274	0.0139005
GO:1902042	negative regulation of extrinsic apoptotic signaling pathway via death domain receptors	biological_process	11	7	2827	18	18274	0.0139005
GO:0032922	circadian regulation of gene expression	biological_process	5	12	2827	40	18274	0.0150334
GO:0032587	ruffle membrane	cellular_component	6	16	2827	59	18274	0.0151404
GO:0008152	metabolic process	biological_process	3	21	2827	84	18274	0.0154556
GO:0004252	serine-type endopeptidase activity	molecular_function	8	33	2827	147	18274	0.0157995
GO:0031623	receptor internalization	biological_process	9	9	2827	27	18274	0.0166847
GO:0006633	fatty acid biosynthetic process	biological_process	10	9	2827	27	18274	0.0166847
GO:0030544	Hsp70 protein binding	molecular_function	6	9	2827	27	18274	0.0166847
GO:0000387	spliceosomal snRNP assembly	biological_process	9	9	2827	27	18274	0.0166847
GO:0005581	collagen trimer	cellular_component	4	14	2827	50	18274	0.0168669
GO:0043922	negative regulation by host of viral transcription	biological_process	10	5	2827	11	18274	0.0180263
GO:0033617	mitochondrial respiratory chain complex IV assembly	biological_process	10	5	2827	11	18274	0.0180263
GO:0033700	phospholipid efflux	biological_process	9	5	2827	11	18274	0.0180263
GO:0017144	drug metabolic process	biological_process	5	5	2827	11	18274	0.0180263
GO:0006506	GPI anchor biosynthetic process	biological_process	10	8	2827	23	18274	0.0180831
GO:0071363	cellular response to growth factor stimulus	biological_process	7	8	2827	23	18274	0.0180831
GO:0032781	positive regulation of ATPase activity	biological_process	8	8	2827	23	18274	0.0180831
GO:0071364	cellular response to epidermal growth factor stimulus	biological_process	6	8	2827	23	18274	0.0180831
GO:0010501	RNA secondary structure unwinding	biological_process	9	12	2827	41	18274	0.0183377
GO:0043022	ribosome binding	molecular_function	6	10	2827	32	18274	0.0190732
GO:0090314	positive regulation of protein targeting to membrane	biological_process	11	7	2827	19	18274	0.0191272
GO:0003899	DNA-directed RNA polymerase activity	molecular_function	9	6	2827	15	18274	0.0193827
GO:0019897	extrinsic component of plasma membrane	cellular_component	5	6	2827	15	18274	0.0193827
GO:0006805	xenobiotic metabolic process	biological_process	5	6	2827	15	18274	0.0193827
GO:0006888	ER to Golgi vesicle-mediated transport	biological_process	7	14	2827	51	18274	0.0200286
GO:0051087	chaperone binding	molecular_function	5	14	2827	51	18274	0.0200286
GO:0010628	positive regulation of gene expression	biological_process	8	29	2827	128	18274	0.0200556
GO:0008283	cell proliferation	biological_process	3	35	2827	161	18274	0.0212089
GO:0016705	oxidoreductase activity, acting on paired donors, with incorporation or reduction of molecular oxygen	molecular_function	5	9	2827	28	18274	0.0212941
GO:0005769	early endosome	cellular_component	8	32	2827	145	18274	0.0218058
GO:0032868	response to insulin	biological_process	7	8	2827	24	18274	0.0235336
GO:0030855	epithelial cell differentiation	biological_process	6	14	2827	52	18274	0.023617
GO:0008180	COP9 signalosome	cellular_component	4	10	2827	33	18274	0.0236715
GO:0045727	positive regulation of translation	biological_process	10	10	2827	33	18274	0.0236715
GO:0048487	beta-tubulin binding	molecular_function	7	10	2827	33	18274	0.0236715
GO:0097345	mitochondrial outer membrane permeabilization	biological_process	10	4	2827	8	18274	0.0237277
GO:0016209	antioxidant activity	molecular_function	3	4	2827	8	18274	0.0237277
GO:0030194	positive regulation of blood coagulation	biological_process	8	4	2827	8	18274	0.0237277
GO:0072357	PTW/PP1 phosphatase complex	cellular_component	5	4	2827	8	18274	0.0237277
GO:0030502	negative regulation of bone mineralization	biological_process	8	4	2827	8	18274	0.0237277
GO:0031419	cobalamin binding	molecular_function	5	4	2827	8	18274	0.0237277
GO:0004601	peroxidase activity	molecular_function	4	4	2827	8	18274	0.0237277
GO:0005784	Sec61 translocon complex	cellular_component	8	4	2827	8	18274	0.0237277
GO:0004029	aldehyde dehydrogenase (NAD) activity	molecular_function	7	4	2827	8	18274	0.0237277
GO:0030212	hyaluronan metabolic process	biological_process	8	4	2827	8	18274	0.0237277
GO:0071028	nuclear mRNA surveillance	biological_process	12	4	2827	8	18274	0.0237277
GO:0043534	blood vessel endothelial cell migration	biological_process	10	4	2827	8	18274	0.0237277
GO:0071281	cellular response to iron ion	biological_process	8	4	2827	8	18274	0.0237277
GO:0032796	uropod organization	biological_process	7	2	2827	2	18274	0.0239251
GO:0004531	deoxyribonuclease II activity	molecular_function	10	2	2827	2	18274	0.0239251
GO:0006531	aspartate metabolic process	biological_process	11	2	2827	2	18274	0.0239251
GO:0009236	cobalamin biosynthetic process	biological_process	8	2	2827	2	18274	0.0239251
GO:0004165	dodecenoyl-CoA delta-isomerase activity	molecular_function	7	2	2827	2	18274	0.0239251
GO:0004300	enoyl-CoA hydratase activity	molecular_function	7	2	2827	2	18274	0.0239251
GO:0004096	catalase activity	molecular_function	5	2	2827	2	18274	0.0239251
GO:0008431	vitamin E binding	molecular_function	6	2	2827	2	18274	0.0239251
GO:0008626	granzyme-mediated apoptotic signaling pathway	biological_process	6	2	2827	2	18274	0.0239251
GO:1903428	positive regulation of reactive oxygen species biosynthetic process	biological_process	8	2	2827	2	18274	0.0239251
GO:0016531	copper chaperone activity	molecular_function	9	2	2827	2	18274	0.0239251
GO:0045272	plasma membrane respiratory chain complex I	cellular_component	7	2	2827	2	18274	0.0239251
GO:0070765	gamma-secretase complex	cellular_component	6	2	2827	2	18274	0.0239251
GO:1902958	positive regulation of mitochondrial electron transport, NADH to ubiquinone	biological_process	13	2	2827	2	18274	0.0239251
GO:0004421	hydroxymethylglutaryl-CoA synthase activity	molecular_function	7	2	2827	2	18274	0.0239251
GO:0016532	superoxide dismutase copper chaperone activity	molecular_function	6	2	2827	2	18274	0.0239251
GO:0033306	phytol metabolic process	biological_process	10	2	2827	2	18274	0.0239251
GO:0072655	establishment of protein localization to mitochondrion	biological_process	9	2	2827	2	18274	0.0239251
GO:0004346	glucose-6-phosphatase activity	molecular_function	11	2	2827	2	18274	0.0239251
GO:0033149	FFAT motif binding	molecular_function	6	2	2827	2	18274	0.0239251
GO:0034395	regulation of transcription from RNA polymerase II promoter in response to iron	biological_process	10	2	2827	2	18274	0.0239251
GO:0097372	NAD-dependent histone deacetylase activity (H3-K18 specific	molecular_function	9	2	2827	2	18274	0.0239251
GO:0035359	negative regulation of peroxisome proliferator activated receptor signaling pathway	biological_process	9	2	2827	2	18274	0.0239251
GO:0019518	L-threonine catabolic process to glycine	biological_process	12	2	2827	2	18274	0.0239251
GO:0045048	protein insertion into ER membrane	biological_process	9	2	2827	2	18274	0.0239251
GO:0034191	apolipoprotein A-I receptor binding	molecular_function	7	2	2827	2	18274	0.0239251
GO:0051788	response to misfolded protein	biological_process	6	2	2827	2	18274	0.0239251
GO:0032021	NELF complex	cellular_component	5	2	2827	2	18274	0.0239251
GO:0061574	ASAP complex	cellular_component	4	2	2827	2	18274	0.0239251
GO:0006221	pyrimidine nucleotide biosynthetic process	biological_process	10	2	2827	2	18274	0.0239251
GO:0097250	mitochondrial respiratory chain supercomplex assembly	biological_process	7	2	2827	2	18274	0.0239251
GO:0060621	negative regulation of cholesterol import	biological_process	11	2	2827	2	18274	0.0239251
GO:1902310	positive regulation of peptidyl-serine dephosphorylation	biological_process	11	2	2827	2	18274	0.0239251
GO:0001869	negative regulation of complement activation, lectin pathway	biological_process	9	2	2827	2	18274	0.0239251
GO:0015093	ferrous iron transmembrane transporter activity	molecular_function	11	2	2827	2	18274	0.0239251
GO:0071159	NF-kappaB complex	cellular_component	4	2	2827	2	18274	0.0239251
GO:0004103	choline kinase activity	molecular_function	7	2	2827	2	18274	0.0239251
GO:0061402	positive regulation of transcription from RNA polymerase II promoter in response to acidic pH	biological_process	11	2	2827	2	18274	0.0239251
GO:0008177	succinate dehydrogenase (ubiquinone) activity	molecular_function	7	2	2827	2	18274	0.0239251
GO:0015920	lipopolysaccharide transport	biological_process	8	2	2827	2	18274	0.0239251
GO:0004698	calcium-dependent protein kinase C activity	molecular_function	10	2	2827	2	18274	0.0239251
GO:0070370	cellular heat acclimation	biological_process	7	2	2827	2	18274	0.0239251
GO:0034057	RNA strand-exchange activity	molecular_function	8	2	2827	2	18274	0.0239251
GO:0060230	lipoprotein lipase activator activity	molecular_function	7	2	2827	2	18274	0.0239251
GO:0008296	3'-5'-exodeoxyribonuclease activity	molecular_function	9	2	2827	2	18274	0.0239251
GO:0043625	delta DNA polymerase complex	cellular_component	6	2	2827	2	18274	0.0239251
GO:0003997	acyl-CoA oxidase activity	molecular_function	7	2	2827	2	18274	0.0239251
GO:0006210	thymine catabolic process	biological_process	11	2	2827	2	18274	0.0239251
GO:0030221	basophil differentiation	biological_process	9	2	2827	2	18274	0.0239251
GO:0019343	cysteine biosynthetic process via cystathionine	biological_process	12	2	2827	2	18274	0.0239251
GO:1902750	negative regulation of cell cycle G2/M phase transition	biological_process	10	2	2827	2	18274	0.0239251
GO:0004392	heme oxygenase (decyclizing) activity	molecular_function	6	2	2827	2	18274	0.0239251
GO:2000157	negative regulation of ubiquitin-specific protease activity	biological_process	11	2	2827	2	18274	0.0239251
GO:0060193	positive regulation of lipase activity	biological_process	8	2	2827	2	18274	0.0239251
GO:0016509	long-chain-3-hydroxyacyl-CoA dehydrogenase activity	molecular_function	8	2	2827	2	18274	0.0239251
GO:0006069	ethanol oxidation	biological_process	8	2	2827	2	18274	0.0239251
GO:0006937	regulation of muscle contraction	biological_process	8	2	2827	2	18274	0.0239251
GO:0010899	regulation of phosphatidylcholine catabolic process	biological_process	7	2	2827	2	18274	0.0239251
GO:0007077	mitotic nuclear envelope disassembly	biological_process	8	2	2827	2	18274	0.0239251
GO:0010916	negative regulation of very-low-density lipoprotein particle clearance	biological_process	8	2	2827	2	18274	0.0239251
GO:0003985	acetyl-CoA C-acetyltransferase activity	molecular_function	9	2	2827	2	18274	0.0239251
GO:0006584	catecholamine metabolic process	biological_process	8	2	2827	2	18274	0.0239251
GO:0019172	glyoxalase III activity	molecular_function	7	2	2827	2	18274	0.0239251
GO:0003994	aconitate hydratase activity	molecular_function	7	2	2827	2	18274	0.0239251
GO:0018158	protein oxidation	biological_process	9	2	2827	2	18274	0.0239251
GO:0032804	negative regulation of low-density lipoprotein particle receptor catabolic process	biological_process	10	2	2827	2	18274	0.0239251
GO:0097057	TRAF2-GSTP1 complex	cellular_component	4	2	2827	2	18274	0.0239251
GO:0019265	glycine biosynthetic process, by transamination of glyoxylate	biological_process	13	2	2827	2	18274	0.0239251
GO:0000104	succinate dehydrogenase activity	molecular_function	6	2	2827	2	18274	0.0239251
GO:0071617	lysophospholipid acyltransferase activity	molecular_function	7	2	2827	2	18274	0.0239251
GO:0008670	2,4-dienoyl-CoA reductase (NADPH) activity	molecular_function	7	2	2827	2	18274	0.0239251
GO:0016557	peroxisome membrane biogenesis	biological_process	6	2	2827	2	18274	0.0239251
GO:1902904	negative regulation of fibril organization	biological_process	8	2	2827	2	18274	0.0239251
GO:0097460	ferrous iron import into cell			2	2827	2	18274	0.0239251
GO:0004145	diamine N-acetyltransferase activity	molecular_function	9	2	2827	2	18274	0.0239251
GO:1990037	Lewy body core	cellular_component	5	2	2827	2	18274	0.0239251
GO:0006101	citrate metabolic process	biological_process	7	2	2827	2	18274	0.0239251
GO:0090114	COPII-coated vesicle budding	biological_process	9	2	2827	2	18274	0.0239251
GO:0019346	transsulfuration	biological_process	11	2	2827	2	18274	0.0239251
GO:0000836	Hrd1p ubiquitin ligase complex	cellular_component	8	2	2827	2	18274	0.0239251
GO:0046294	formaldehyde catabolic process	biological_process	8	2	2827	2	18274	0.0239251
GO:0008453	alanine-glyoxylate transaminase activity	molecular_function	7	2	2827	2	18274	0.0239251
GO:0003988	acetyl-CoA C-acyltransferase activity	molecular_function	8	2	2827	2	18274	0.0239251
GO:0019557	histidine catabolic process to glutamate and formate	biological_process	12	2	2827	2	18274	0.0239251
GO:0046501	protoporphyrinogen IX metabolic process	biological_process	8	2	2827	2	18274	0.0239251
GO:0046483	heterocycle metabolic process	biological_process	5	2	2827	2	18274	0.0239251
GO:0002740	negative regulation of cytokine secretion involved in immune response	biological_process	9	2	2827	2	18274	0.0239251
GO:0045994	positive regulation of translational initiation by iron	biological_process	12	2	2827	2	18274	0.0239251
GO:0016229	steroid dehydrogenase activity	molecular_function	5	2	2827	2	18274	0.0239251
GO:0097039	protein linear polyubiquitination	biological_process	13	2	2827	2	18274	0.0239251
GO:0005093	Rab GDP-dissociation inhibitor activity	molecular_function	8	2	2827	2	18274	0.0239251
GO:0015645	fatty acid ligase activity	molecular_function	7	2	2827	2	18274	0.0239251
GO:0035870	dITP diphosphatase activity	molecular_function	9	2	2827	2	18274	0.0239251
GO:0006212	uracil catabolic process	biological_process	11	2	2827	2	18274	0.0239251
GO:0060192	negative regulation of lipase activity	biological_process	8	2	2827	2	18274	0.0239251
GO:0051365	cellular response to potassium ion starvation	biological_process	9	2	2827	2	18274	0.0239251
GO:0004613	phosphoenolpyruvate carboxykinase (GTP) activity	molecular_function	8	2	2827	2	18274	0.0239251
GO:0017187	peptidyl-glutamic acid carboxylation	biological_process	11	2	2827	2	18274	0.0239251
GO:0016098	monoterpenoid metabolic process	biological_process	9	2	2827	2	18274	0.0239251
GO:0006601	creatine biosynthetic process	biological_process	7	2	2827	2	18274	0.0239251
GO:1903094	negative regulation of protein K48-linked deubiquitination	biological_process	11	2	2827	2	18274	0.0239251
GO:0090324	negative regulation of oxidative phosphorylation	biological_process	11	2	2827	2	18274	0.0239251
GO:0004046	aminoacylase activity	molecular_function	7	2	2827	2	18274	0.0239251
GO:0042178	xenobiotic catabolic process	biological_process	6	2	2827	2	18274	0.0239251
GO:0097010	eukaryotic translation initiation factor 4F complex assembly	biological_process	8	2	2827	2	18274	0.0239251
GO:2000825	positive regulation of androgen receptor activity	biological_process	10	2	2827	2	18274	0.0239251
GO:0072656	maintenance of protein location in mitochondrion	biological_process	8	2	2827	2	18274	0.0239251
GO:0046395	carboxylic acid catabolic process	biological_process	7	2	2827	2	18274	0.0239251
GO:0004576	oligosaccharyl transferase activity	molecular_function	7	2	2827	2	18274	0.0239251
GO:0097177	mitochondrial ribosome binding	molecular_function	7	2	2827	2	18274	0.0239251
GO:1903384	negative regulation of hydrogen peroxide-induced neuron intrinsic apoptotic signaling pathway	biological_process	11	2	2827	2	18274	0.0239251
GO:0006788	heme oxidation	biological_process	9	2	2827	2	18274	0.0239251
GO:0034445	negative regulation of plasma lipoprotein particle oxidation	biological_process	8	2	2827	2	18274	0.0239251
GO:0032902	nerve growth factor production	biological_process	5	2	2827	2	18274	0.0239251
GO:0004372	glycine hydroxymethyltransferase activity	molecular_function	7	2	2827	2	18274	0.0239251
GO:0004450	isocitrate dehydrogenase (NADP+) activity	molecular_function	8	2	2827	2	18274	0.0239251
GO:0071818	BAT3 complex	cellular_component	5	2	2827	2	18274	0.0239251
GO:2000343	positive regulation of chemokine (C-X-C motif) ligand 2 production	biological_process	9	2	2827	2	18274	0.0239251
GO:0060319	primitive erythrocyte differentiation	biological_process	8	2	2827	2	18274	0.0239251
GO:0090309	positive regulation of methylation-dependent chromatin silencing	biological_process	8	2	2827	2	18274	0.0239251
GO:0006105	succinate metabolic process	biological_process	6	2	2827	2	18274	0.0239251
GO:0019083	viral transcription	biological_process	7	2	2827	2	18274	0.0239251
GO:0019556	histidine catabolic process to glutamate and formamide	biological_process	12	2	2827	2	18274	0.0239251
GO:0051919	positive regulation of fibrinolysis	biological_process	9	2	2827	2	18274	0.0239251
GO:0032872	regulation of stress-activated MAPK cascade	biological_process	11	2	2827	2	18274	0.0239251
GO:0003870	5-aminolevulinate synthase activity	molecular_function	9	2	2827	2	18274	0.0239251
GO:0004466	long-chain-acyl-CoA dehydrogenase activity	molecular_function	7	2	2827	2	18274	0.0239251
GO:0034363	intermediate-density lipoprotein particle	cellular_component	6	2	2827	2	18274	0.0239251
GO:0030060	L-malate dehydrogenase activity	molecular_function	7	2	2827	2	18274	0.0239251
GO:0048471	perinuclear region of cytoplasm	cellular_component	6	70	2827	361	18274	0.0248021
GO:0007339	binding of sperm to zona pellucida	biological_process	7	7	2827	20	18274	0.0255861
GO:0034719	SMN-Sm protein complex	cellular_component	6	7	2827	20	18274	0.0255861
GO:0001676	long-chain fatty acid metabolic process	biological_process	10	5	2827	12	18274	0.0270315
GO:0031091	platelet alpha granule	cellular_component	9	5	2827	12	18274	0.0270315
GO:0042594	response to starvation	biological_process	5	5	2827	12	18274	0.0270315
GO:0070403	NAD+ binding	molecular_function	6	5	2827	12	18274	0.0270315
GO:0071901	negative regulation of protein serine/threonine kinase activity	biological_process	12	5	2827	12	18274	0.0270315
GO:0008637	apoptotic mitochondrial changes	biological_process	7	5	2827	12	18274	0.0270315
GO:1901215	negative regulation of neuron death	biological_process	8	6	2827	16	18274	0.0270368
GO:0006826	iron ion transport	biological_process	10	6	2827	16	18274	0.0270368
GO:0006122	mitochondrial electron transport, ubiquinol to cytochrome c	biological_process	8	6	2827	16	18274	0.0270368
GO:0003684	damaged DNA binding	molecular_function	7	14	2827	53	18274	0.0276628
GO:0016363	nuclear matrix	cellular_component	6	16	2827	63	18274	0.0277226
GO:0000785	chromatin	cellular_component	6	16	2827	63	18274	0.0277226
GO:0004004	ATP-dependent RNA helicase activity	molecular_function	11	15	2827	58	18274	0.0277964
GO:0006511	ubiquitin-dependent protein catabolic process	biological_process	10	28	2827	126	18274	0.0279326
GO:0006810	transport	biological_process	5	32	2827	148	18274	0.0285804
GO:0010886	positive regulation of cholesterol storage	biological_process	7	3	2827	5	18274	0.0289443
GO:0005684	U2-type spliceosomal complex	cellular_component	7	3	2827	5	18274	0.0289443
GO:0016540	protein autoprocessing	biological_process	9	3	2827	5	18274	0.0289443
GO:0031102	neuron projection regeneration	biological_process	6	3	2827	5	18274	0.0289443
GO:0043653	mitochondrial fragmentation involved in apoptotic process	biological_process	8	3	2827	5	18274	0.0289443
GO:0006621	protein retention in ER lumen	biological_process	9	3	2827	5	18274	0.0289443
GO:0050662	coenzyme binding	molecular_function	5	3	2827	5	18274	0.0289443
GO:0071169	establishment of protein localization to chromatin	biological_process	10	3	2827	5	18274	0.0289443
GO:0003836	beta-galactoside (CMP) alpha-2,3-sialyltransferase activity	molecular_function	7	3	2827	5	18274	0.0289443
GO:0044791	positive regulation by host of viral release from host cell	biological_process	9	3	2827	5	18274	0.0289443
GO:0006473	protein acetylation	biological_process	10	3	2827	5	18274	0.0289443
GO:0010756	positive regulation of plasminogen activation	biological_process	11	3	2827	5	18274	0.0289443
GO:0097157	pre-mRNA intronic binding	molecular_function	8	3	2827	5	18274	0.0289443
GO:0019788	NEDD8 transferase activity	molecular_function	6	3	2827	5	18274	0.0289443
GO:0032471	negative regulation of endoplasmic reticulum calcium ion concentration	biological_process	13	3	2827	5	18274	0.0289443
GO:0006081	cellular aldehyde metabolic process	biological_process	5	3	2827	5	18274	0.0289443
GO:0008420	CTD phosphatase activity	molecular_function	10	3	2827	5	18274	0.0289443
GO:0006144	purine nucleobase metabolic process	biological_process	9	3	2827	5	18274	0.0289443
GO:0051086	chaperone mediated protein folding independent of cofactor	biological_process	7	3	2827	5	18274	0.0289443
GO:0032020	ISG15-protein conjugation	biological_process	9	3	2827	5	18274	0.0289443
GO:0045647	negative regulation of erythrocyte differentiation	biological_process	9	3	2827	5	18274	0.0289443
GO:0048037	cofactor binding	molecular_function	4	3	2827	5	18274	0.0289443
GO:0043615	astrocyte cell migration	biological_process	8	3	2827	5	18274	0.0289443
GO:0006620	posttranslational protein targeting to membrane	biological_process	13	3	2827	5	18274	0.0289443
GO:0033179	proton-transporting V-type ATPase, V0 domain	cellular_component	6	3	2827	5	18274	0.0289443
GO:0006900	membrane budding	biological_process	7	3	2827	5	18274	0.0289443
GO:0001523	retinoid metabolic process	biological_process	10	3	2827	5	18274	0.0289443
GO:0019243	methylglyoxal catabolic process to D-lactate via S-lactoyl-glutathione	biological_process	11	3	2827	5	18274	0.0289443
GO:0004582	dolichyl-phosphate beta-D-mannosyltransferase activity	molecular_function	8	3	2827	5	18274	0.0289443
GO:1903278	positive regulation of sodium ion export from cell	biological_process	12	3	2827	5	18274	0.0289443
GO:0006537	glutamate biosynthetic process	biological_process	12	3	2827	5	18274	0.0289443
GO:0009062	fatty acid catabolic process	biological_process	10	3	2827	5	18274	0.0289443
GO:0000184	nuclear-transcribed mRNA catabolic process, nonsense-mediated decay	biological_process	12	8	2827	25	18274	0.0300397
GO:0060326	cell chemotaxis	biological_process	6	11	2827	39	18274	0.0305457
GO:0042802	identical protein binding	molecular_function	5	73	2827	383	18274	0.0317398
GO:0030687	preribosome, large subunit precursor	cellular_component	6	7	2827	21	18274	0.0333876
GO:0072593	reactive oxygen species metabolic process	biological_process	5	7	2827	21	18274	0.0333876
GO:0005719	nuclear euchromatin	cellular_component	8	7	2827	21	18274	0.0333876
GO:0031307	integral component of mitochondrial outer membrane	cellular_component	8	7	2827	21	18274	0.0333876
GO:0006281	DNA repair	biological_process	8	27	2827	123	18274	0.0350884
GO:0009636	response to toxic substance	biological_process	5	10	2827	35	18274	0.0351657
GO:0005665	DNA-directed RNA polymerase II, core complex	cellular_component	7	6	2827	17	18274	0.0364499
GO:0019373	epoxygenase P450 pathway	biological_process	12	6	2827	17	18274	0.0364499
GO:0003824	catalytic activity	molecular_function	3	15	2827	60	18274	0.0368945
GO:0016597	amino acid binding	molecular_function	7	4	2827	9	18274	0.0375589
GO:0043023	ribosomal large subunit binding	molecular_function	6	4	2827	9	18274	0.0375589
GO:0007159	leukocyte cell-cell adhesion	biological_process	6	4	2827	9	18274	0.0375589
GO:0019773	proteasome core complex, alpha-subunit complex	cellular_component	4	4	2827	9	18274	0.0375589
GO:0010950	positive regulation of endopeptidase activity	biological_process	11	4	2827	9	18274	0.0375589
GO:2000178	negative regulation of neural precursor cell proliferation	biological_process	8	4	2827	9	18274	0.0375589
GO:0006515	misfolded or incompletely synthesized protein catabolic process	biological_process	9	4	2827	9	18274	0.0375589
GO:0034450	ubiquitin-ubiquitin ligase activity	molecular_function	8	4	2827	9	18274	0.0375589
GO:0097452	GAIT complex	cellular_component	4	4	2827	9	18274	0.0375589
GO:0045861	negative regulation of proteolysis	biological_process	9	4	2827	9	18274	0.0375589
GO:0010388	cullin deneddylation			4	2827	9	18274	0.0375589
GO:0034067	protein localization to Golgi apparatus	biological_process	8	4	2827	9	18274	0.0375589
GO:0016614	oxidoreductase activity, acting on CH-OH group of donors	molecular_function	5	4	2827	9	18274	0.0375589
GO:0001895	retina homeostasis	biological_process	8	5	2827	13	18274	0.0384518
GO:0042098	T cell proliferation	biological_process	8	5	2827	13	18274	0.0384518
GO:0006465	signal peptide processing	biological_process	8	5	2827	13	18274	0.0384518
GO:0005102	receptor binding	molecular_function	5	41	2827	202	18274	0.0386383
GO:0019915	lipid storage	biological_process	5	7	2827	22	18274	0.0426224
GO:0051881	regulation of mitochondrial membrane potential	biological_process	6	7	2827	22	18274	0.0426224
GO:2001244	positive regulation of intrinsic apoptotic signaling pathway	biological_process	10	7	2827	22	18274	0.0426224
GO:0006464	cellular protein modification process	biological_process	8	7	2827	22	18274	0.0426224
GO:0001649	osteoblast differentiation	biological_process	6	19	2827	82	18274	0.0427853
GO:0051301	cell division	biological_process	4	32	2827	153	18274	0.0433413
GO:0005507	copper ion binding	molecular_function	8	12	2827	46	18274	0.0433797
GO:0004721	phosphoprotein phosphatase activity	molecular_function	8	8	2827	27	18274	0.0465204
GO:0042157	lipoprotein metabolic process	biological_process	7	8	2827	27	18274	0.0465204
GO:0005741	mitochondrial outer membrane	cellular_component	6	16	2827	67	18274	0.0467848
GO:0030496	midbody	cellular_component	4	22	2827	99	18274	0.0472032
GO:0051015	actin filament binding	molecular_function	7	22	2827	99	18274	0.0472032
GO:0032757	positive regulation of interleukin-8 production	biological_process	8	6	2827	18	18274	0.0477246
GO:0030316	osteoclast differentiation	biological_process	8	6	2827	18	18274	0.0477246
GO:0000422	mitophagy	biological_process	7	9	2827	32	18274	0.0488397
GO:0006919	activation of cysteine-type endopeptidase activity involved in apoptotic process	biological_process	11	13	2827	52	18274	0.0498159
GO:0031902	late endosome membrane	cellular_component	9	11	2827	42	18274	0.0504819
GO:0006163	purine nucleotide metabolic process	biological_process	9	3	2827	6	18274	0.0512965
GO:0051099	positive regulation of binding	biological_process	6	3	2827	6	18274	0.0512965
GO:0050667	homocysteine metabolic process	biological_process	10	3	2827	6	18274	0.0512965
GO:0010890	positive regulation of sequestering of triglyceride	biological_process	7	3	2827	6	18274	0.0512965
GO:0032050	clathrin heavy chain binding	molecular_function	6	3	2827	6	18274	0.0512965
GO:0070937	CRD-mediated mRNA stability complex	cellular_component	4	3	2827	6	18274	0.0512965
GO:0060136	embryonic process involved in female pregnancy	biological_process	5	3	2827	6	18274	0.0512965
GO:0006012	galactose metabolic process	biological_process	8	3	2827	6	18274	0.0512965
GO:0052595	aliphatic-amine oxidase activity	molecular_function	7	3	2827	6	18274	0.0512965
GO:0005123	death receptor binding	molecular_function	8	3	2827	6	18274	0.0512965
GO:1990000	amyloid fibril formation	biological_process	7	3	2827	6	18274	0.0512965
GO:0051014	actin filament severing	biological_process	5	3	2827	6	18274	0.0512965
GO:0007584	response to nutrient	biological_process	7	3	2827	6	18274	0.0512965
GO:0006111	regulation of gluconeogenesis	biological_process	10	3	2827	6	18274	0.0512965
GO:0006259	DNA metabolic process	biological_process	7	3	2827	6	18274	0.0512965
GO:0007098	centrosome cycle	biological_process	5	3	2827	6	18274	0.0512965
GO:0090084	negative regulation of inclusion body assembly	biological_process	8	3	2827	6	18274	0.0512965
GO:0046033	AMP metabolic process	biological_process	11	3	2827	6	18274	0.0512965
GO:0052596	phenethylamine:oxygen oxidoreductase (deaminating) activity	molecular_function	7	3	2827	6	18274	0.0512965
GO:0071986	Ragulator complex	cellular_component	8	3	2827	6	18274	0.0512965
GO:0009299	mRNA transcription	biological_process	9	3	2827	6	18274	0.0512965
GO:0016208	AMP binding	molecular_function	5	3	2827	6	18274	0.0512965
GO:0052594	aminoacetone:oxygen oxidoreductase(deaminating) activity	molecular_function	7	3	2827	6	18274	0.0512965
GO:0008308	voltage-gated anion channel activity	molecular_function	10	3	2827	6	18274	0.0512965
GO:0008043	intracellular ferritin complex	cellular_component	5	3	2827	6	18274	0.0512965
GO:0060316	positive regulation of ryanodine-sensitive calcium-release channel activity	biological_process	11	3	2827	6	18274	0.0512965
GO:1903076	regulation of protein localization to plasma membrane	biological_process	9	3	2827	6	18274	0.0512965
GO:0042382	paraspeckles	cellular_component	8	3	2827	6	18274	0.0512965
GO:0032786	positive regulation of DNA-templated transcription, elongation	biological_process	10	3	2827	6	18274	0.0512965
GO:0070972	protein localization to endoplasmic reticulum	biological_process	8	3	2827	6	18274	0.0512965
GO:0052593	tryptamine:oxygen oxidoreductase (deaminating) activity	molecular_function	7	3	2827	6	18274	0.0512965
GO:2000146	negative regulation of cell motility	biological_process	7	3	2827	6	18274	0.0512965
GO:0001094	TFIID-class transcription factor binding	molecular_function	8	3	2827	6	18274	0.0512965
GO:0007031	peroxisome organization	biological_process	6	3	2827	6	18274	0.0512965
GO:0030001	metal ion transport	biological_process	8	3	2827	6	18274	0.0512965
GO:0008541	proteasome regulatory particle, lid subcomplex	cellular_component	4	3	2827	6	18274	0.0512965
GO:0030449	regulation of complement activation	biological_process	7	3	2827	6	18274	0.0512965
GO:0009435	NAD biosynthetic process	biological_process	10	3	2827	6	18274	0.0512965
GO:0036122	BMP binding	molecular_function	6	3	2827	6	18274	0.0512965
GO:0030957	Tat protein binding	molecular_function	8	3	2827	6	18274	0.0512965
GO:0048027	mRNA 5'-UTR binding	molecular_function	8	3	2827	6	18274	0.0512965
GO:0070886	positive regulation of calcineurin-NFAT signaling cascade	biological_process	12	3	2827	6	18274	0.0512965
GO:0010324	membrane invagination	biological_process	6	3	2827	6	18274	0.0512965
GO:0043495	protein anchor	molecular_function	6	3	2827	6	18274	0.0512965
GO:0006220	pyrimidine nucleotide metabolic process	biological_process	9	3	2827	6	18274	0.0512965
GO:0031428	box C/D snoRNP complex	cellular_component	6	3	2827	6	18274	0.0512965
GO:0035357	peroxisome proliferator activated receptor signaling pathway	biological_process	6	3	2827	6	18274	0.0512965
GO:0072542	protein phosphatase activator activity	molecular_function	7	3	2827	6	18274	0.0512965
GO:0005771	multivesicular body	cellular_component	9	5	2827	14	18274	0.0523987
GO:0001891	phagocytic cup	cellular_component	5	5	2827	14	18274	0.0523987
GO:0006479	protein methylation	biological_process	10	5	2827	14	18274	0.0523987
GO:0034614	cellular response to reactive oxygen species	biological_process	7	5	2827	14	18274	0.0523987
GO:0017091	AU-rich element binding	molecular_function	7	5	2827	14	18274	0.0523987
GO:0031593	polyubiquitin binding	molecular_function	6	7	2827	23	18274	0.0533583
GO:0005680	anaphase-promoting complex	cellular_component	7	7	2827	23	18274	0.0533583
GO:0005774	vacuolar membrane	cellular_component	7	4	2827	10	18274	0.0550992
GO:0031396	regulation of protein ubiquitination	biological_process	10	4	2827	10	18274	0.0550992
GO:0060213	positive regulation of nuclear-transcribed mRNA poly(A) tail shortening	biological_process	11	4	2827	10	18274	0.0550992
GO:0019886	antigen processing and presentation of exogenous peptide antigen via MHC class II	biological_process	7	4	2827	10	18274	0.0550992
GO:0070063	RNA polymerase binding	molecular_function	6	4	2827	10	18274	0.0550992
GO:0032495	response to muramyl dipeptide	biological_process	6	4	2827	10	18274	0.0550992
GO:0031464	Cul4A-RING E3 ubiquitin ligase complex	cellular_component	8	4	2827	10	18274	0.0550992
GO:0006820	anion transport	biological_process	7	4	2827	10	18274	0.0550992
GO:0005522	profilin binding	molecular_function	5	4	2827	10	18274	0.0550992
GO:0003678	DNA helicase activity	molecular_function	10	4	2827	10	18274	0.0550992
GO:0042809	vitamin D receptor binding	molecular_function	8	4	2827	10	18274	0.0550992
GO:0009142	nucleoside triphosphate biosynthetic process	biological_process	9	4	2827	10	18274	0.0550992
GO:0007034	vacuolar transport	biological_process	6	4	2827	10	18274	0.0550992
GO:0090073	positive regulation of protein homodimerization activity	biological_process	8	4	2827	10	18274	0.0550992
GO:0070469	respiratory chain	cellular_component	4	4	2827	10	18274	0.0550992
GO:0006333	chromatin assembly or disassembly	biological_process	6	4	2827	10	18274	0.0550992
GO:0042288	MHC class I protein binding	molecular_function	7	4	2827	10	18274	0.0550992
GO:0044387	negative regulation of protein kinase activity by regulation of protein phosphorylation	biological_process	12	4	2827	10	18274	0.0550992
GO:0006103	2-oxoglutarate metabolic process	biological_process	9	4	2827	10	18274	0.0550992
GO:0005513	detection of calcium ion	biological_process	6	4	2827	10	18274	0.0550992
GO:0000812	Swr1 complex	cellular_component	8	4	2827	10	18274	0.0550992
GO:0008134	transcription factor binding	molecular_function	5	36	2827	179	18274	0.0560154
GO:0051262	protein tetramerization	biological_process	8	8	2827	28	18274	0.0566109
GO:0015485	cholesterol binding	molecular_function	7	8	2827	28	18274	0.0566109
GO:0000979	RNA polymerase II core promoter sequence-specific DNA binding	molecular_function	10	12	2827	48	18274	0.0580455
GO:0043621	protein self-association	molecular_function	5	9	2827	33	18274	0.0582778
GO:0000045	autophagosome assembly	biological_process	7	9	2827	33	18274	0.0582778
GO:0006606	protein import into nucleus	biological_process	11	11	2827	43	18274	0.0587149
GO:0021762	substantia nigra development	biological_process	6	10	2827	38	18274	0.0588677
GO:0051591	response to cAMP	biological_process	8	6	2827	19	18274	0.0609235
GO:0007569	cell aging	biological_process	5	6	2827	19	18274	0.0609235
GO:0042612	MHC class I protein complex	cellular_component	7	6	2827	19	18274	0.0609235
GO:0035145	exon-exon junction complex	cellular_component	4	6	2827	19	18274	0.0609235
GO:0043531	ADP binding	molecular_function	9	6	2827	19	18274	0.0609235
GO:0046166	glyceraldehyde-3-phosphate biosynthetic process	biological_process	7	2	2827	3	18274	0.0643774
GO:0070873	regulation of glycogen metabolic process	biological_process	10	2	2827	3	18274	0.0643774
GO:0010988	regulation of low-density lipoprotein particle clearance	biological_process	7	2	2827	3	18274	0.0643774
GO:1901194	negative regulation of formation of translation preinitiation complex	biological_process	8	2	2827	3	18274	0.0643774
GO:0047750	cholestenol delta-isomerase activity	molecular_function	7	2	2827	3	18274	0.0643774
GO:0048261	negative regulation of receptor-mediated endocytosis	biological_process	9	2	2827	3	18274	0.0643774
GO:0046755	viral budding	biological_process	7	2	2827	3	18274	0.0643774
GO:0090382	phagosome maturation	biological_process	6	2	2827	3	18274	0.0643774
GO:0097167	circadian regulation of translation	biological_process	10	2	2827	3	18274	0.0643774
GO:1901026	ripoptosome assembly involved in necroptotic process	biological_process	8	2	2827	3	18274	0.0643774
GO:0004104	cholinesterase activity	molecular_function	7	2	2827	3	18274	0.0643774
GO:0019249	lactate biosynthetic process	biological_process	10	2	2827	3	18274	0.0643774
GO:0061333	renal tubule morphogenesis	biological_process	8	2	2827	3	18274	0.0643774
GO:0036435	K48-linked polyubiquitin binding	molecular_function	7	2	2827	3	18274	0.0643774
GO:0031995	insulin-like growth factor II binding	molecular_function	7	2	2827	3	18274	0.0643774
GO:0043567	regulation of insulin-like growth factor receptor signaling pathway	biological_process	8	2	2827	3	18274	0.0643774
GO:0000275	mitochondrial proton-transporting ATP synthase complex, catalytic core F(1	cellular_component	7	2	2827	3	18274	0.0643774
GO:0033592	RNA strand annealing activity	molecular_function	8	2	2827	3	18274	0.0643774
GO:0051302	regulation of cell division	biological_process	6	2	2827	3	18274	0.0643774
GO:0001758	retinal dehydrogenase activity	molecular_function	7	2	2827	3	18274	0.0643774
GO:0009235	cobalamin metabolic process	biological_process	7	2	2827	3	18274	0.0643774
GO:0030628	pre-mRNA 3'-splice site binding	molecular_function	8	2	2827	3	18274	0.0643774
GO:1901798	positive regulation of signal transduction by p53 class mediator	biological_process	10	2	2827	3	18274	0.0643774
GO:0071636	positive regulation of transforming growth factor beta production	biological_process	8	2	2827	3	18274	0.0643774
GO:0019287	isopentenyl diphosphate biosynthetic process, mevalonate pathway	biological_process	9	2	2827	3	18274	0.0643774
GO:0000814	ESCRT II complex	cellular_component	5	2	2827	3	18274	0.0643774
GO:0045716	positive regulation of low-density lipoprotein particle receptor biosynthetic process	biological_process	10	2	2827	3	18274	0.0643774
GO:0055102	lipase inhibitor activity	molecular_function	6	2	2827	3	18274	0.0643774
GO:0044390	ubiquitin-like protein conjugating enzyme binding	molecular_function	6	2	2827	3	18274	0.0643774
GO:0016281	eukaryotic translation initiation factor 4F complex	cellular_component	4	2	2827	3	18274	0.0643774
GO:0015288	porin activity	molecular_function	8	2	2827	3	18274	0.0643774
GO:0097513	myosin II filament	cellular_component	6	2	2827	3	18274	0.0643774
GO:0047105	4-trimethylammoniobutyraldehyde dehydrogenase activity	molecular_function	7	2	2827	3	18274	0.0643774
GO:0072318	clathrin coat disassembly	biological_process	10	2	2827	3	18274	0.0643774
GO:0019048	modulation by virus of host morphology or physiology	biological_process	7	2	2827	3	18274	0.0643774
GO:0005838	proteasome regulatory particle	cellular_component	4	2	2827	3	18274	0.0643774
GO:0002829	negative regulation of type 2 immune response	biological_process	8	2	2827	3	18274	0.0643774
GO:0016480	negative regulation of transcription from RNA polymerase III promoter	biological_process	10	2	2827	3	18274	0.0643774
GO:0034513	box H/ACA snoRNA binding	molecular_function	8	2	2827	3	18274	0.0643774
GO:0097428	protein maturation by iron-sulfur cluster transfer	biological_process	8	2	2827	3	18274	0.0643774
GO:0006068	ethanol catabolic process	biological_process	8	2	2827	3	18274	0.0643774
GO:0061086	negative regulation of histone H3-K27 methylation	biological_process	12	2	2827	3	18274	0.0643774
GO:0043308	eosinophil degranulation	biological_process	9	2	2827	3	18274	0.0643774
GO:0004505	phenylalanine 4-monooxygenase activity	molecular_function	7	2	2827	3	18274	0.0643774
GO:0090188	negative regulation of pancreatic juice secretion	biological_process	9	2	2827	3	18274	0.0643774
GO:2000002	negative regulation of DNA damage checkpoint	biological_process	9	2	2827	3	18274	0.0643774
GO:0039534	negative regulation of MDA-5 signaling pathway	biological_process	9	2	2827	3	18274	0.0643774
GO:0072563	endothelial microparticle	cellular_component	5	2	2827	3	18274	0.0643774
GO:0072378	blood coagulation, fibrin clot formation	biological_process	8	2	2827	3	18274	0.0643774
GO:0006564	L-serine biosynthetic process	biological_process	12	2	2827	3	18274	0.0643774
GO:0044216	other organism cell	cellular_component	4	2	2827	3	18274	0.0643774
GO:0043008	ATP-dependent protein binding	molecular_function	5	2	2827	3	18274	0.0643774
GO:0004305	ethanolamine kinase activity	molecular_function	7	2	2827	3	18274	0.0643774
GO:1903363	negative regulation of cellular protein catabolic process	biological_process	9	2	2827	3	18274	0.0643774
GO:0005094	Rho GDP-dissociation inhibitor activity	molecular_function	8	2	2827	3	18274	0.0643774
GO:0000715	nucleotide-excision repair, DNA damage recognition	biological_process	7	2	2827	3	18274	0.0643774
GO:0051001	negative regulation of nitric-oxide synthase activity	biological_process	9	2	2827	3	18274	0.0643774
GO:1900041	negative regulation of interleukin-2 secretion	biological_process	9	2	2827	3	18274	0.0643774
GO:0004768	stearoyl-CoA 9-desaturase activity	molecular_function	8	2	2827	3	18274	0.0643774
GO:0060735	regulation of eIF2 alpha phosphorylation by dsRNA	biological_process	10	2	2827	3	18274	0.0643774
GO:0003960	NADPH:quinone reductase activity	molecular_function	7	2	2827	3	18274	0.0643774
GO:2000210	positive regulation of anoikis	biological_process	10	2	2827	3	18274	0.0643774
GO:0004022	alcohol dehydrogenase (NAD) activity	molecular_function	7	2	2827	3	18274	0.0643774
GO:0046339	diacylglycerol metabolic process	biological_process	9	2	2827	3	18274	0.0643774
GO:0044828	negative regulation by host of viral genome replication	biological_process	9	2	2827	3	18274	0.0643774
GO:0018393	internal peptidyl-lysine acetylation	biological_process	12	2	2827	3	18274	0.0643774
GO:0071712	ER-associated misfolded protein catabolic process	biological_process	10	2	2827	3	18274	0.0643774
GO:0035374	chondroitin sulfate binding	molecular_function	6	2	2827	3	18274	0.0643774
GO:0071816	tail-anchored membrane protein insertion into ER membrane	biological_process	10	2	2827	3	18274	0.0643774
GO:0035948	positive regulation of gluconeogenesis by positive regulation of transcription from RNA polymerase II promoter	biological_process	12	2	2827	3	18274	0.0643774
GO:0015245	fatty acid transporter activity	molecular_function	5	2	2827	3	18274	0.0643774
GO:0009041	uridylate kinase activity	molecular_function	8	2	2827	3	18274	0.0643774
GO:0034435	cholesterol esterification	biological_process	9	2	2827	3	18274	0.0643774
GO:0042590	antigen processing and presentation of exogenous peptide antigen via MHC class I	biological_process	7	2	2827	3	18274	0.0643774
GO:1900180	regulation of protein localization to nucleus	biological_process	8	2	2827	3	18274	0.0643774
GO:0004839	ubiquitin activating enzyme activity	molecular_function	7	2	2827	3	18274	0.0643774
GO:0002906	negative regulation of mature B cell apoptotic process	biological_process	7	2	2827	3	18274	0.0643774
GO:0042583	chromaffin granule	cellular_component	9	2	2827	3	18274	0.0643774
GO:0071942	XPC complex	cellular_component	7	2	2827	3	18274	0.0643774
GO:0010133	proline catabolic process to glutamate	biological_process	12	2	2827	3	18274	0.0643774
GO:0097322	7SK snRNA binding	molecular_function	8	2	2827	3	18274	0.0643774
GO:1902177	positive regulation of oxidative stress-induced intrinsic apoptotic signaling pathway	biological_process	9	2	2827	3	18274	0.0643774
GO:1902626	assembly of large subunit precursor of preribosome	biological_process	9	2	2827	3	18274	0.0643774
GO:0000389	mRNA 3'-splice site recognition	biological_process	10	2	2827	3	18274	0.0643774
GO:0004449	isocitrate dehydrogenase (NAD+) activity	molecular_function	8	2	2827	3	18274	0.0643774
GO:0004514	nicotinate-nucleotide diphosphorylase (carboxylating) activity	molecular_function	7	2	2827	3	18274	0.0643774
GO:0071208	histone pre-mRNA DCP binding	molecular_function	7	2	2827	3	18274	0.0643774
GO:0006687	glycosphingolipid metabolic process	biological_process	9	2	2827	3	18274	0.0643774
GO:0070973	protein localization to endoplasmic reticulum exit site	biological_process	9	2	2827	3	18274	0.0643774
GO:0097084	vascular smooth muscle cell development	biological_process	7	2	2827	3	18274	0.0643774
GO:0036042	long-chain fatty acyl-CoA binding	molecular_function	10	2	2827	3	18274	0.0643774
GO:0030008	TRAPP complex	cellular_component	5	2	2827	3	18274	0.0643774
GO:0036195	muscle cell projection membrane	cellular_component	6	2	2827	3	18274	0.0643774
GO:0055129	L-proline biosynthetic process	biological_process	13	2	2827	3	18274	0.0643774
GO:0045069	regulation of viral genome replication	biological_process	9	2	2827	3	18274	0.0643774
GO:0060699	regulation of endoribonuclease activity	biological_process	10	2	2827	3	18274	0.0643774
GO:0004886	9-cis retinoic acid receptor activity			2	2827	3	18274	0.0643774
GO:0010918	positive regulation of mitochondrial membrane potential	biological_process	7	2	2827	3	18274	0.0643774
GO:0045040	protein import into mitochondrial outer membrane	biological_process	7	2	2827	3	18274	0.0643774
GO:1902751	positive regulation of cell cycle G2/M phase transition	biological_process	10	2	2827	3	18274	0.0643774
GO:0018394	peptidyl-lysine acetylation	biological_process	11	2	2827	3	18274	0.0643774
GO:0005787	signal peptidase complex	cellular_component	7	2	2827	3	18274	0.0643774
GO:0046951	ketone body biosynthetic process	biological_process	6	2	2827	3	18274	0.0643774
GO:0032929	negative regulation of superoxide anion generation	biological_process	10	2	2827	3	18274	0.0643774
GO:0070991	medium-chain-acyl-CoA dehydrogenase activity	molecular_function	7	2	2827	3	18274	0.0643774
GO:0010897	negative regulation of triglyceride catabolic process	biological_process	9	2	2827	3	18274	0.0643774
GO:0004144	diacylglycerol O-acyltransferase activity	molecular_function	9	2	2827	3	18274	0.0643774
GO:0042159	lipoprotein catabolic process	biological_process	8	2	2827	3	18274	0.0643774
GO:0000052	citrulline metabolic process	biological_process	10	2	2827	3	18274	0.0643774
GO:0006642	triglyceride mobilization	biological_process	10	2	2827	3	18274	0.0643774
GO:0045159	myosin II binding	molecular_function	7	2	2827	3	18274	0.0643774
GO:0070389	chaperone cofactor-dependent protein refolding			2	2827	3	18274	0.0643774
GO:0042304	regulation of fatty acid biosynthetic process	biological_process	9	2	2827	3	18274	0.0643774
GO:0007610	behavior	biological_process	3	2	2827	3	18274	0.0643774
GO:0005826	actomyosin contractile ring	cellular_component	5	2	2827	3	18274	0.0643774
GO:0004478	methionine adenosyltransferase activity	molecular_function	6	2	2827	3	18274	0.0643774
GO:0006545	glycine biosynthetic process	biological_process	12	2	2827	3	18274	0.0643774
GO:1902766	skeletal muscle satellite cell migration	biological_process	7	2	2827	3	18274	0.0643774
GO:0043044	ATP-dependent chromatin remodeling	biological_process	7	7	2827	24	18274	0.0656391
GO:0050681	androgen receptor binding	molecular_function	9	7	2827	24	18274	0.0656391
GO:0005844	polysome	cellular_component	5	7	2827	24	18274	0.0656391
GO:0071456	cellular response to hypoxia	biological_process	6	12	2827	49	18274	0.0664864
GO:0031901	early endosome membrane	cellular_component	9	12	2827	49	18274	0.0664864
GO:0003713	transcription coactivator activity	molecular_function	5	29	2827	142	18274	0.067774
GO:0005903	brush border	cellular_component	5	11	2827	44	18274	0.0677857
GO:0001047	core promoter binding	molecular_function	8	11	2827	44	18274	0.0677857
GO:0061077	chaperone-mediated protein folding	biological_process	5	8	2827	29	18274	0.0679863
GO:0030139	endocytic vesicle	cellular_component	7	10	2827	39	18274	0.0686339
GO:0031398	positive regulation of protein ubiquitination	biological_process	11	10	2827	39	18274	0.0686339
GO:0006367	transcription initiation from RNA polymerase II promoter	biological_process	9	9	2827	34	18274	0.0688114
GO:0036464	cytoplasmic ribonucleoprotein granule	cellular_component	7	5	2827	15	18274	0.0689067
GO:0070628	proteasome binding	molecular_function	5	5	2827	15	18274	0.0689067
GO:0016239	positive regulation of macroautophagy	biological_process	10	5	2827	15	18274	0.0689067
GO:0000421	autophagosome membrane	cellular_component	8	5	2827	15	18274	0.0689067
GO:0008301	DNA binding, bending	molecular_function	7	5	2827	15	18274	0.0689067
GO:0055072	iron ion homeostasis	biological_process	11	5	2827	15	18274	0.0689067
GO:0000380	alternative mRNA splicing, via spliceosome	biological_process	14	5	2827	15	18274	0.0689067
GO:0000079	regulation of cyclin-dependent protein serine/threonine kinase activity	biological_process	12	5	2827	15	18274	0.0689067
GO:0001836	release of cytochrome c from mitochondria	biological_process	8	5	2827	15	18274	0.0689067
GO:0035267	NuA4 histone acetyltransferase complex	cellular_component	9	5	2827	15	18274	0.0689067
GO:0032402	melanosome transport	biological_process	9	5	2827	15	18274	0.0689067
GO:0006997	nucleus organization	biological_process	6	5	2827	15	18274	0.0689067
GO:0043968	histone H2A acetylation	biological_process	11	5	2827	15	18274	0.0689067
GO:0005978	glycogen biosynthetic process	biological_process	10	5	2827	15	18274	0.0689067
GO:0030017	sarcomere	cellular_component	5	5	2827	15	18274	0.0689067
GO:0042605	peptide antigen binding	molecular_function	5	6	2827	20	18274	0.076068
GO:0030100	regulation of endocytosis	biological_process	7	6	2827	20	18274	0.076068
GO:1903146	regulation of mitophagy	biological_process	9	6	2827	20	18274	0.076068
GO:0017134	fibroblast growth factor binding	molecular_function	6	6	2827	20	18274	0.076068
GO:2001243	negative regulation of intrinsic apoptotic signaling pathway	biological_process	10	6	2827	20	18274	0.076068
GO:0046835	carbohydrate phosphorylation	biological_process	8	6	2827	20	18274	0.076068
GO:0051489	regulation of filopodium assembly	biological_process	10	4	2827	11	18274	0.0762837
GO:0034551	mitochondrial respiratory chain complex III assembly	biological_process	10	4	2827	11	18274	0.0762837
GO:0022904	respiratory electron transport chain	biological_process	7	4	2827	11	18274	0.0762837
GO:0031467	Cul7-RING ubiquitin ligase complex	cellular_component	7	4	2827	11	18274	0.0762837
GO:0031362	anchored component of external side of plasma membrane	cellular_component	7	4	2827	11	18274	0.0762837
GO:0008131	primary amine oxidase activity	molecular_function	7	4	2827	11	18274	0.0762837
GO:0044548	S100 protein binding	molecular_function	5	4	2827	11	18274	0.0762837
GO:1901673	regulation of mitotic spindle assembly	biological_process	9	4	2827	11	18274	0.0762837
GO:0046697	decidualization	biological_process	5	4	2827	11	18274	0.0762837
GO:0006402	mRNA catabolic process	biological_process	10	4	2827	11	18274	0.0762837
GO:0008015	blood circulation	biological_process	6	4	2827	11	18274	0.0762837
GO:0019432	triglyceride biosynthetic process	biological_process	10	4	2827	11	18274	0.0762837
GO:0001833	inner cell mass cell proliferation	biological_process	4	4	2827	11	18274	0.0762837
GO:0032784	regulation of DNA-templated transcription, elongation	biological_process	9	4	2827	11	18274	0.0762837
GO:0005980	glycogen catabolic process	biological_process	10	4	2827	11	18274	0.0762837
GO:0006265	DNA topological change	biological_process	8	4	2827	11	18274	0.0762837
GO:0005833	hemoglobin complex	cellular_component	4	4	2827	11	18274	0.0762837
GO:0015266	protein channel activity			4	2827	11	18274	0.0762837
GO:0004467	long-chain fatty acid-CoA ligase activity	molecular_function	8	4	2827	11	18274	0.0762837
GO:0051787	misfolded protein binding	molecular_function	5	4	2827	11	18274	0.0762837
GO:0007126	meiotic nuclear division			4	2827	11	18274	0.0762837
GO:0048738	cardiac muscle tissue development	biological_process	8	4	2827	11	18274	0.0762837
GO:0032516	positive regulation of phosphoprotein phosphatase activity	biological_process	12	4	2827	11	18274	0.0762837
GO:0010008	endosome membrane	cellular_component	8	15	2827	66	18274	0.0766242
GO:0046034	ATP metabolic process	biological_process	4	7	2827	25	18274	0.0794833
GO:0051028	mRNA transport	biological_process	10	7	2827	25	18274	0.0794833
GO:0061133	endopeptidase activator activity	molecular_function	7	3	2827	7	18274	0.0796417
GO:0016486	peptide hormone processing	biological_process	8	3	2827	7	18274	0.0796417
GO:0032691	negative regulation of interleukin-1 beta production	biological_process	9	3	2827	7	18274	0.0796417
GO:0051561	positive regulation of mitochondrial calcium ion concentration	biological_process	13	3	2827	7	18274	0.0796417
GO:0051156	glucose 6-phosphate metabolic process	biological_process	7	3	2827	7	18274	0.0796417
GO:0071243	cellular response to arsenic-containing substance	biological_process	6	3	2827	7	18274	0.0796417
GO:0015934	large ribosomal subunit	cellular_component	7	3	2827	7	18274	0.0796417
GO:0034101	erythrocyte homeostasis	biological_process	5	3	2827	7	18274	0.0796417
GO:0070181	small ribosomal subunit rRNA binding	molecular_function	8	3	2827	7	18274	0.0796417
GO:0050733	RS domain binding	molecular_function	6	3	2827	7	18274	0.0796417
GO:0044070	regulation of anion transport	biological_process	8	3	2827	7	18274	0.0796417
GO:1903364	positive regulation of cellular protein catabolic process	biological_process	9	3	2827	7	18274	0.0796417
GO:0070933	histone H4 deacetylation	biological_process	12	3	2827	7	18274	0.0796417
GO:0004169	dolichyl-phosphate-mannose-protein mannosyltransferase activity	molecular_function	8	3	2827	7	18274	0.0796417
GO:0071010	prespliceosome	cellular_component	7	3	2827	7	18274	0.0796417
GO:0032270	positive regulation of cellular protein metabolic process	biological_process	8	3	2827	7	18274	0.0796417
GO:0006646	phosphatidylethanolamine biosynthetic process	biological_process	10	3	2827	7	18274	0.0796417
GO:0006108	malate metabolic process	biological_process	9	3	2827	7	18274	0.0796417
GO:0008140	cAMP response element binding protein binding	molecular_function	7	3	2827	7	18274	0.0796417
GO:0006699	bile acid biosynthetic process	biological_process	8	3	2827	7	18274	0.0796417
GO:0097100	supercoiled DNA binding	molecular_function	8	3	2827	7	18274	0.0796417
GO:0000346	transcription export complex	cellular_component	4	3	2827	7	18274	0.0796417
GO:0030898	actin-dependent ATPase activity	molecular_function	11	3	2827	7	18274	0.0796417
GO:0006325	chromatin organization	biological_process	5	3	2827	7	18274	0.0796417
GO:0070131	positive regulation of mitochondrial translation	biological_process	11	3	2827	7	18274	0.0796417
GO:0097433	dense body	cellular_component	6	3	2827	7	18274	0.0796417
GO:0035458	cellular response to interferon-beta	biological_process	8	3	2827	7	18274	0.0796417
GO:0001893	maternal placenta development	biological_process	5	3	2827	7	18274	0.0796417
GO:0004499	N,N-dimethylaniline monooxygenase activity	molecular_function	7	3	2827	7	18274	0.0796417
GO:0034362	low-density lipoprotein particle	cellular_component	5	3	2827	7	18274	0.0796417
GO:0000506	glycosylphosphatidylinositol-N-acetylglucosaminyltransferase (GPI-GnT) complex	cellular_component	7	3	2827	7	18274	0.0796417
GO:0031588	nucleotide-activated protein kinase complex	cellular_component	5	3	2827	7	18274	0.0796417
GO:0022626	cytosolic ribosome	cellular_component	7	3	2827	7	18274	0.0796417
GO:0031053	primary miRNA processing	biological_process	11	3	2827	7	18274	0.0796417
GO:0042641	actomyosin	cellular_component	6	3	2827	7	18274	0.0796417
GO:0030122	AP-2 adaptor complex	cellular_component	8	3	2827	7	18274	0.0796417
GO:0031397	negative regulation of protein ubiquitination	biological_process	11	9	2827	35	18274	0.0804581
GO:0030097	hemopoiesis	biological_process	7	8	2827	30	18274	0.0806644
GO:0051592	response to calcium ion	biological_process	7	8	2827	30	18274	0.0806644
GO:0032760	positive regulation of tumor necrosis factor production	biological_process	9	8	2827	30	18274	0.0806644
GO:0030218	erythrocyte differentiation	biological_process	7	8	2827	30	18274	0.0806644
GO:0055037	recycling endosome	cellular_component	8	16	2827	72	18274	0.0816477
GO:0042593	glucose homeostasis	biological_process	8	18	2827	83	18274	0.0823135
GO:0019903	protein phosphatase binding	molecular_function	7	13	2827	56	18274	0.0826935
GO:0035097	histone methyltransferase complex	cellular_component	6	5	2827	16	18274	0.0879384
GO:0010719	negative regulation of epithelial to mesenchymal transition	biological_process	8	5	2827	16	18274	0.0879384
GO:0090023	positive regulation of neutrophil chemotaxis	biological_process	10	5	2827	16	18274	0.0879384
GO:0070932	histone H3 deacetylation	biological_process	12	5	2827	16	18274	0.0879384
GO:0071353	cellular response to interleukin-4	biological_process	8	5	2827	16	18274	0.0879384
GO:0043388	positive regulation of DNA binding	biological_process	7	5	2827	16	18274	0.0879384
GO:0080008	Cul4-RING E3 ubiquitin ligase complex	cellular_component	7	5	2827	16	18274	0.0879384
GO:0008198	ferrous iron binding	molecular_function	9	5	2827	16	18274	0.0879384
GO:0006471	protein ADP-ribosylation	biological_process	9	5	2827	16	18274	0.0879384
GO:0043001	Golgi to plasma membrane protein transport	biological_process	10	5	2827	16	18274	0.0879384
GO:0019825	oxygen binding	molecular_function	5	5	2827	16	18274	0.0879384
GO:0016581	NuRD complex	cellular_component	8	5	2827	16	18274	0.0879384
GO:0016740	transferase activity	molecular_function	4	11	2827	46	18274	0.0885009
GO:0009615	response to virus	biological_process	7	10	2827	41	18274	0.09108
GO:0030521	androgen receptor signaling pathway	biological_process	7	6	2827	21	18274	0.0931402
GO:0032993	protein-DNA complex	cellular_component	4	6	2827	21	18274	0.0931402
GO:0032456	endocytic recycling	biological_process	8	6	2827	21	18274	0.0931402
GO:0019901	protein kinase binding	molecular_function	7	55	2827	299	18274	0.0938755
GO:0070301	cellular response to hydrogen peroxide	biological_process	8	8	2827	31	18274	0.0946457
GO:0006342	chromatin silencing	biological_process	5	8	2827	31	18274	0.0946457
GO:0010977	negative regulation of neuron projection development	biological_process	11	7	2827	26	18274	0.0948845
GO:0071479	cellular response to ionizing radiation	biological_process	7	7	2827	26	18274	0.0948845
GO:0061631	ubiquitin conjugating enzyme activity	molecular_function	7	7	2827	26	18274	0.0948845
GO:0071944	cell periphery	cellular_component	4	7	2827	26	18274	0.0948845
GO:0003707	steroid hormone receptor activity	molecular_function	5	11	2827	47	18274	0.100158
GO:0043154	negative regulation of cysteine-type endopeptidase activity involved in apoptotic process	biological_process	10	11	2827	47	18274	0.100158
GO:0070936	protein K48-linked ubiquitination	biological_process	13	11	2827	47	18274	0.100158
GO:0016787	hydrolase activity	molecular_function	4	21	2827	102	18274	0.100429
GO:0008360	regulation of cell shape	biological_process	8	24	2827	119	18274	0.100489
GO:0051019	mitogen-activated protein kinase binding	molecular_function	8	4	2827	12	18274	0.10091
GO:0005537	mannose binding	molecular_function	6	4	2827	12	18274	0.10091
GO:0010875	positive regulation of cholesterol efflux	biological_process	11	4	2827	12	18274	0.10091
GO:0030234	enzyme regulator activity	molecular_function	4	4	2827	12	18274	0.10091
GO:0001671	ATPase activator activity	molecular_function	6	4	2827	12	18274	0.10091
GO:0000974	Prp19 complex	cellular_component	4	4	2827	12	18274	0.10091
GO:0010507	negative regulation of autophagy	biological_process	9	4	2827	12	18274	0.10091
GO:0008143	poly(A) binding	molecular_function	9	4	2827	12	18274	0.10091
GO:0042274	ribosomal small subunit biogenesis	biological_process	6	4	2827	12	18274	0.10091
GO:0004861	cyclin-dependent protein serine/threonine kinase inhibitor activity	molecular_function	8	4	2827	12	18274	0.10091
GO:0006895	Golgi to endosome transport	biological_process	9	4	2827	12	18274	0.10091
GO:0070742	C2H2 zinc finger domain binding	molecular_function	6	4	2827	12	18274	0.10091
GO:0015721	bile acid and bile salt transport	biological_process	8	4	2827	12	18274	0.10091
GO:0043277	apoptotic cell clearance	biological_process	8	4	2827	12	18274	0.10091
GO:0004176	ATP-dependent peptidase activity	molecular_function	11	4	2827	12	18274	0.10091
GO:0005623	cell	cellular_component	3	12	2827	53	18274	0.107955
GO:0006270	DNA replication initiation	biological_process	8	5	2827	17	18274	0.109392
GO:0043236	laminin binding	molecular_function	5	5	2827	17	18274	0.109392
GO:0016712	oxidoreductase activity, acting on paired donors, with incorporation or reduction of molecular oxygen, reduced flavin or flavoprotein as one donor, and incorporation of one atom of oxygen	molecular_function	6	5	2827	17	18274	0.109392
GO:0004407	histone deacetylase activity	molecular_function	7	5	2827	17	18274	0.109392
GO:0015914	phospholipid transport	biological_process	8	5	2827	17	18274	0.109392
GO:0040014	regulation of multicellular organism growth	biological_process	7	5	2827	17	18274	0.109392
GO:0032947	protein complex scaffold			8	2827	32	18274	0.109914
GO:0045785	positive regulation of cell adhesion	biological_process	6	7	2827	27	18274	0.111812
GO:0043967	histone H4 acetylation	biological_process	11	7	2827	27	18274	0.111812
GO:0042254	ribosome biogenesis	biological_process	6	7	2827	27	18274	0.111812
GO:0008195	phosphatidate phosphatase activity	molecular_function	8	3	2827	8	18274	0.11319
GO:0010884	positive regulation of lipid storage	biological_process	6	3	2827	8	18274	0.11319
GO:0090197	positive regulation of chemokine secretion	biological_process	9	3	2827	8	18274	0.11319
GO:0045926	negative regulation of growth	biological_process	6	3	2827	8	18274	0.11319
GO:0016559	peroxisome fission	biological_process	7	3	2827	8	18274	0.11319
GO:0042994	cytoplasmic sequestering of transcription factor	biological_process	7	3	2827	8	18274	0.11319
GO:0000975	regulatory region DNA binding			3	2827	8	18274	0.11319
GO:0097027	ubiquitin-protein transferase activator activity	molecular_function	6	3	2827	8	18274	0.11319
GO:0060546	negative regulation of necroptotic process	biological_process	10	3	2827	8	18274	0.11319
GO:1901216	positive regulation of neuron death	biological_process	8	3	2827	8	18274	0.11319
GO:0000054	ribosomal subunit export from nucleus	biological_process	8	3	2827	8	18274	0.11319
GO:0043249	erythrocyte maturation	biological_process	6	3	2827	8	18274	0.11319
GO:0007191	adenylate cyclase-activating dopamine receptor signaling pathway	biological_process	9	3	2827	8	18274	0.11319
GO:0051131	chaperone-mediated protein complex assembly	biological_process	8	3	2827	8	18274	0.11319
GO:0055091	phospholipid homeostasis	biological_process	9	3	2827	8	18274	0.11319
GO:0001972	retinoic acid binding	molecular_function	7	3	2827	8	18274	0.11319
GO:0035994	response to muscle stretch	biological_process	6	3	2827	8	18274	0.11319
GO:0008209	androgen metabolic process	biological_process	7	3	2827	8	18274	0.11319
GO:0006268	DNA unwinding involved in DNA replication	biological_process	10	3	2827	8	18274	0.11319
GO:1900153	positive regulation of nuclear-transcribed mRNA catabolic process, deadenylation-dependent decay	biological_process	10	3	2827	8	18274	0.11319
GO:0044539	long-chain fatty acid import	biological_process	10	3	2827	8	18274	0.11319
GO:0044255	cellular lipid metabolic process	biological_process	6	3	2827	8	18274	0.11319
GO:0005688	U6 snRNP	cellular_component	8	3	2827	8	18274	0.11319
GO:0045730	respiratory burst	biological_process	4	3	2827	8	18274	0.11319
GO:0042577	lipid phosphatase activity	molecular_function	8	3	2827	8	18274	0.11319
GO:0017070	U6 snRNA binding	molecular_function	8	3	2827	8	18274	0.11319
GO:0010801	negative regulation of peptidyl-threonine phosphorylation	biological_process	11	3	2827	8	18274	0.11319
GO:0031957	very long-chain fatty acid-CoA ligase activity	molecular_function	8	3	2827	8	18274	0.11319
GO:0034063	stress granule assembly	biological_process	9	3	2827	8	18274	0.11319
GO:2001214	positive regulation of vasculogenesis	biological_process	8	3	2827	8	18274	0.11319
GO:0006517	protein deglycosylation	biological_process	9	3	2827	8	18274	0.11319
GO:0030686	90S preribosome	cellular_component	6	3	2827	8	18274	0.11319
GO:0005869	dynactin complex	cellular_component	5	3	2827	8	18274	0.11319
GO:0008210	estrogen metabolic process	biological_process	7	3	2827	8	18274	0.11319
GO:0010498	proteasomal protein catabolic process	biological_process	8	3	2827	8	18274	0.11319
GO:0005744	mitochondrial inner membrane presequence translocase complex	cellular_component	6	3	2827	8	18274	0.11319
GO:0045176	apical protein localization	biological_process	6	3	2827	8	18274	0.11319
GO:0000731	DNA synthesis involved in DNA repair	biological_process	9	3	2827	8	18274	0.11319
GO:0044183	protein binding involved in protein folding	molecular_function	3	3	2827	8	18274	0.11319
GO:0042826	histone deacetylase binding	molecular_function	6	17	2827	81	18274	0.113302
GO:0008285	negative regulation of cell proliferation	biological_process	7	42	2827	226	18274	0.114694
GO:1902309	negative regulation of peptidyl-serine dephosphorylation	biological_process	11	2	2827	4	18274	0.115674
GO:0002082	regulation of oxidative phosphorylation	biological_process	10	2	2827	4	18274	0.115674
GO:0008242	omega peptidase activity	molecular_function	8	2	2827	4	18274	0.115674
GO:0090042	tubulin deacetylation	biological_process	11	2	2827	4	18274	0.115674
GO:0035473	lipase binding	molecular_function	6	2	2827	4	18274	0.115674
GO:1901030	positive regulation of mitochondrial outer membrane permeabilization involved in apoptotic signaling pathway	biological_process	10	2	2827	4	18274	0.115674
GO:0048549	positive regulation of pinocytosis	biological_process	9	2	2827	4	18274	0.115674
GO:0006636	unsaturated fatty acid biosynthetic process	biological_process	11	2	2827	4	18274	0.115674
GO:0006527	arginine catabolic process	biological_process	12	2	2827	4	18274	0.115674
GO:0070891	lipoteichoic acid binding	molecular_function	5	2	2827	4	18274	0.115674
GO:0044233	ER-mitochondrion membrane contact site	cellular_component	5	2	2827	4	18274	0.115674
GO:0015889	cobalamin transport	biological_process	7	2	2827	4	18274	0.115674
GO:0044378	non-sequence-specific DNA binding, bending	molecular_function	8	2	2827	4	18274	0.115674
GO:0006348	chromatin silencing at telomere	biological_process	6	2	2827	4	18274	0.115674
GO:0010510	regulation of acetyl-CoA biosynthetic process from pyruvate	biological_process	10	2	2827	4	18274	0.115674
GO:0060669	embryonic placenta morphogenesis	biological_process	5	2	2827	4	18274	0.115674
GO:0071442	positive regulation of histone H3-K14 acetylation	biological_process	12	2	2827	4	18274	0.115674
GO:0006172	ADP biosynthetic process	biological_process	12	2	2827	4	18274	0.115674
GO:1900101	regulation of endoplasmic reticulum unfolded protein response	biological_process	8	2	2827	4	18274	0.115674
GO:0043137	DNA replication, removal of RNA primer	biological_process	8	2	2827	4	18274	0.115674
GO:0043241	protein complex disassembly			2	2827	4	18274	0.115674
GO:2000503	positive regulation of natural killer cell chemotaxis	biological_process	10	2	2827	4	18274	0.115674
GO:0033033	negative regulation of myeloid cell apoptotic process	biological_process	10	2	2827	4	18274	0.115674
GO:0001780	neutrophil homeostasis	biological_process	5	2	2827	4	18274	0.115674
GO:0042866	pyruvate biosynthetic process	biological_process	10	2	2827	4	18274	0.115674
GO:0030291	protein serine/threonine kinase inhibitor activity	molecular_function	8	2	2827	4	18274	0.115674
GO:0035615	clathrin adaptor activity	molecular_function	6	2	2827	4	18274	0.115674
GO:0032071	regulation of endodeoxyribonuclease activity	biological_process	10	2	2827	4	18274	0.115674
GO:0006563	L-serine metabolic process	biological_process	11	2	2827	4	18274	0.115674
GO:0048539	bone marrow development	biological_process	6	2	2827	4	18274	0.115674
GO:0045545	syndecan binding	molecular_function	6	2	2827	4	18274	0.115674
GO:0046923	ER retention sequence binding	molecular_function	7	2	2827	4	18274	0.115674
GO:0061304	retinal blood vessel morphogenesis	biological_process	7	2	2827	4	18274	0.115674
GO:0034379	very-low-density lipoprotein particle assembly	biological_process	9	2	2827	4	18274	0.115674
GO:2001269	positive regulation of cysteine-type endopeptidase activity involved in apoptotic signaling pathway	biological_process	11	2	2827	4	18274	0.115674
GO:0003917	DNA topoisomerase type I activity	molecular_function	6	2	2827	4	18274	0.115674
GO:0001919	regulation of receptor recycling	biological_process	6	2	2827	4	18274	0.115674
GO:0036003	positive regulation of transcription from RNA polymerase II promoter in response to stress	biological_process	11	2	2827	4	18274	0.115674
GO:0005134	interleukin-2 receptor binding	molecular_function	7	2	2827	4	18274	0.115674
GO:0004616	phosphogluconate dehydrogenase (decarboxylating) activity	molecular_function	7	2	2827	4	18274	0.115674
GO:1900037	regulation of cellular response to hypoxia	biological_process	7	2	2827	4	18274	0.115674
GO:0031429	box H/ACA snoRNP complex	cellular_component	7	2	2827	4	18274	0.115674
GO:0050996	positive regulation of lipid catabolic process	biological_process	8	2	2827	4	18274	0.115674
GO:0000182	rDNA binding	molecular_function	9	2	2827	4	18274	0.115674
GO:0044770	cell cycle phase transition	biological_process	5	2	2827	4	18274	0.115674
GO:0019076	viral release from host cell	biological_process	7	2	2827	4	18274	0.115674
GO:0008537	proteasome activator complex	cellular_component	4	2	2827	4	18274	0.115674
GO:0051224	negative regulation of protein transport	biological_process	7	2	2827	4	18274	0.115674
GO:0071439	clathrin complex	cellular_component	6	2	2827	4	18274	0.115674
GO:1990441	negative regulation of transcription from RNA polymerase II promoter in response to endoplasmic reticulum stress	biological_process	7	2	2827	4	18274	0.115674
GO:1903265	positive regulation of tumor necrosis factor-mediated signaling pathway	biological_process	10	2	2827	4	18274	0.115674
GO:0000220	vacuolar proton-transporting V-type ATPase, V0 domain	cellular_component	7	2	2827	4	18274	0.115674
GO:0071204	histone pre-mRNA 3'end processing complex	cellular_component	6	2	2827	4	18274	0.115674
GO:0033211	adiponectin-activated signaling pathway	biological_process	6	2	2827	4	18274	0.115674
GO:0047961	glycine N-acyltransferase activity	molecular_function	8	2	2827	4	18274	0.115674
GO:0004332	fructose-bisphosphate aldolase activity	molecular_function	7	2	2827	4	18274	0.115674
GO:0051346	negative regulation of hydrolase activity	biological_process	7	2	2827	4	18274	0.115674
GO:0042903	tubulin deacetylase activity	molecular_function	7	2	2827	4	18274	0.115674
GO:0050815	phosphoserine binding	molecular_function	7	2	2827	4	18274	0.115674
GO:0006574	valine catabolic process	biological_process	11	2	2827	4	18274	0.115674
GO:0097300	programmed necrotic cell death	biological_process	6	2	2827	4	18274	0.115674
GO:0034137	positive regulation of toll-like receptor 2 signaling pathway	biological_process	10	2	2827	4	18274	0.115674
GO:2000819	regulation of nucleotide-excision repair	biological_process	10	2	2827	4	18274	0.115674
GO:0071223	cellular response to lipoteichoic acid	biological_process	8	2	2827	4	18274	0.115674
GO:0061041	regulation of wound healing	biological_process	8	2	2827	4	18274	0.115674
GO:0051005	negative regulation of lipoprotein lipase activity	biological_process	9	2	2827	4	18274	0.115674
GO:0035694	mitochondrial protein catabolic process	biological_process	9	2	2827	4	18274	0.115674
GO:0034186	apolipoprotein A-I binding	molecular_function	6	2	2827	4	18274	0.115674
GO:0045959	negative regulation of complement activation, classical pathway	biological_process	13	2	2827	4	18274	0.115674
GO:0001652	granular component	cellular_component	7	2	2827	4	18274	0.115674
GO:0044845	chain elongation of O-linked mannose residue	biological_process	11	2	2827	4	18274	0.115674
GO:0070644	vitamin D response element binding	molecular_function	11	2	2827	4	18274	0.115674
GO:0044530	supraspliceosomal complex	cellular_component	7	2	2827	4	18274	0.115674
GO:0006556	S-adenosylmethionine biosynthetic process	biological_process	8	2	2827	4	18274	0.115674
GO:0001867	complement activation, lectin pathway	biological_process	6	2	2827	4	18274	0.115674
GO:0051987	positive regulation of attachment of spindle microtubules to kinetochore	biological_process	8	2	2827	4	18274	0.115674
GO:0060754	positive regulation of mast cell chemotaxis	biological_process	9	2	2827	4	18274	0.115674
GO:0008430	selenium binding	molecular_function	4	2	2827	4	18274	0.115674
GO:0031502	dolichyl-phosphate-mannose-protein mannosyltransferase complex	cellular_component	6	2	2827	4	18274	0.115674
GO:0030382	sperm mitochondrion organization	biological_process	7	2	2827	4	18274	0.115674
GO:0090035	positive regulation of chaperone-mediated protein complex assembly	biological_process	8	2	2827	4	18274	0.115674
GO:0005047	signal recognition particle binding	molecular_function	6	2	2827	4	18274	0.115674
GO:1990254	keratin filament binding	molecular_function	6	2	2827	4	18274	0.115674
GO:0045252	oxoglutarate dehydrogenase complex	cellular_component	6	2	2827	4	18274	0.115674
GO:0004735	pyrroline-5-carboxylate reductase activity	molecular_function	7	2	2827	4	18274	0.115674
GO:0035605	peptidyl-cysteine S-nitrosylase activity	molecular_function	6	2	2827	4	18274	0.115674
GO:0008274	gamma-tubulin ring complex	cellular_component	6	2	2827	4	18274	0.115674
GO:0019907	cyclin-dependent protein kinase activating kinase holoenzyme complex	cellular_component	7	2	2827	4	18274	0.115674
GO:0006544	glycine metabolic process	biological_process	11	2	2827	4	18274	0.115674
GO:0042769	DNA damage response, detection of DNA damage	biological_process	7	2	2827	4	18274	0.115674
GO:0015643	toxic substance binding	molecular_function	4	2	2827	4	18274	0.115674
GO:0032489	regulation of Cdc42 protein signal transduction	biological_process	12	2	2827	4	18274	0.115674
GO:0019725	cellular homeostasis	biological_process	4	2	2827	4	18274	0.115674
GO:0010887	negative regulation of cholesterol storage	biological_process	7	2	2827	4	18274	0.115674
GO:0007614	short-term memory	biological_process	6	2	2827	4	18274	0.115674
GO:0070274	RES complex	cellular_component	4	2	2827	4	18274	0.115674
GO:0003084	positive regulation of systemic arterial blood pressure	biological_process	7	2	2827	4	18274	0.115674
GO:0030274	LIM domain binding	molecular_function	6	2	2827	4	18274	0.115674
GO:0048771	tissue remodeling	biological_process	4	2	2827	4	18274	0.115674
GO:1903288	positive regulation of potassium ion import	biological_process	12	2	2827	4	18274	0.115674
GO:0000032	cell wall mannoprotein biosynthetic process	biological_process	10	2	2827	4	18274	0.115674
GO:0044323	retinoic acid-responsive element binding	molecular_function	11	2	2827	4	18274	0.115674
GO:0005853	eukaryotic translation elongation factor 1 complex	cellular_component	4	2	2827	4	18274	0.115674
GO:0035166	post-embryonic hemopoiesis	biological_process	8	2	2827	4	18274	0.115674
GO:0007021	tubulin complex assembly	biological_process	8	2	2827	4	18274	0.115674
GO:0090315	negative regulation of protein targeting to membrane	biological_process	11	2	2827	4	18274	0.115674
GO:0006924	activation-induced cell death of T cells	biological_process	10	2	2827	4	18274	0.115674
GO:0030219	megakaryocyte differentiation	biological_process	7	2	2827	4	18274	0.115674
GO:0010724	regulation of definitive erythrocyte differentiation	biological_process	9	2	2827	4	18274	0.115674
GO:0070995	NADPH oxidation	biological_process	5	2	2827	4	18274	0.115674
GO:0016600	flotillin complex	cellular_component	6	2	2827	4	18274	0.115674
GO:0032782	bile acid secretion	biological_process	11	2	2827	4	18274	0.115674
GO:0006907	pinocytosis	biological_process	8	2	2827	4	18274	0.115674
GO:0034599	cellular response to oxidative stress	biological_process	6	8	2827	33	18274	0.126438
GO:0048188	Set1C/COMPASS complex	cellular_component	7	4	2827	13	18274	0.128669
GO:0045807	positive regulation of endocytosis	biological_process	8	4	2827	13	18274	0.128669
GO:0060716	labyrinthine layer blood vessel development	biological_process	7	4	2827	13	18274	0.128669
GO:0000463	maturation of LSU-rRNA from tricistronic rRNA transcript (SSU-rRNA, 5.8S rRNA, LSU-rRNA	biological_process	13	4	2827	13	18274	0.128669
GO:2000378	negative regulation of reactive oxygen species metabolic process	biological_process	8	4	2827	13	18274	0.128669
GO:0009311	oligosaccharide metabolic process	biological_process	6	4	2827	13	18274	0.128669
GO:0032967	positive regulation of collagen biosynthetic process	biological_process	8	4	2827	13	18274	0.128669
GO:0030247	polysaccharide binding	molecular_function	5	4	2827	13	18274	0.128669
GO:0034389	lipid particle organization	biological_process	6	4	2827	13	18274	0.128669
GO:0001935	endothelial cell proliferation	biological_process	5	4	2827	13	18274	0.128669
GO:0097284	hepatocyte apoptotic process	biological_process	8	4	2827	13	18274	0.128669
GO:0016226	iron-sulfur cluster assembly	biological_process	6	4	2827	13	18274	0.128669
GO:0030169	low-density lipoprotein particle binding	molecular_function	7	4	2827	13	18274	0.128669
GO:0008144	drug binding	molecular_function	4	7	2827	28	18274	0.130212
GO:0032091	negative regulation of protein binding	biological_process	7	10	2827	44	18274	0.132017
GO:0017148	negative regulation of translation	biological_process	10	10	2827	44	18274	0.132017
GO:0042147	retrograde transport, endosome to Golgi	biological_process	8	10	2827	44	18274	0.132017
GO:0032259	methylation	biological_process	4	14	2827	66	18274	0.132339
GO:0050829	defense response to Gram-negative bacterium	biological_process	9	6	2827	23	18274	0.132811
GO:0016323	basolateral plasma membrane	cellular_component	5	20	2827	100	18274	0.133063
GO:0031305	integral component of mitochondrial inner membrane	cellular_component	8	5	2827	18	18274	0.13311
GO:0070584	mitochondrion morphogenesis	biological_process	7	5	2827	18	18274	0.13311
GO:0003756	protein disulfide isomerase activity	molecular_function	7	5	2827	18	18274	0.13311
GO:0006891	intra-Golgi vesicle-mediated transport	biological_process	8	5	2827	18	18274	0.13311
GO:0000920	cell separation after cytokinesis	biological_process	4	5	2827	18	18274	0.13311
GO:0009612	response to mechanical stimulus	biological_process	5	5	2827	18	18274	0.13311
GO:0046966	thyroid hormone receptor binding	molecular_function	8	5	2827	18	18274	0.13311
GO:0002474	antigen processing and presentation of peptide antigen via MHC class I	biological_process	6	5	2827	18	18274	0.13311
GO:0002076	osteoblast development	biological_process	6	5	2827	18	18274	0.13311
GO:0009306	protein secretion	biological_process	10	5	2827	18	18274	0.13311
GO:0005815	microtubule organizing center	cellular_component	6	17	2827	83	18274	0.133943
GO:0030308	negative regulation of cell growth	biological_process	7	17	2827	83	18274	0.133943
GO:0046982	protein heterodimerization activity	molecular_function	6	59	2827	332	18274	0.137671
GO:0043401	steroid hormone mediated signaling pathway	biological_process	6	11	2827	50	18274	0.140253
GO:0044325	ion channel binding	molecular_function	5	16	2827	78	18274	0.141366
GO:0006886	intracellular protein transport	biological_process	10	34	2827	183	18274	0.143629
GO:0009898	cytoplasmic side of plasma membrane	cellular_component	5	8	2827	34	18274	0.144169
GO:0005635	nuclear envelope	cellular_component	6	17	2827	84	18274	0.145019
GO:0030307	positive regulation of cell growth	biological_process	7	10	2827	45	18274	0.147533
GO:1901998	toxin transport	biological_process	6	7	2827	29	18274	0.150011
GO:0009408	response to heat	biological_process	5	7	2827	29	18274	0.150011
GO:0016032	viral process	biological_process	6	7	2827	29	18274	0.150011
GO:0097067	cellular response to thyroid hormone stimulus	biological_process	7	3	2827	9	18274	0.151006
GO:1900121	negative regulation of receptor binding	biological_process	8	3	2827	9	18274	0.151006
GO:0032727	positive regulation of interferon-alpha production	biological_process	9	3	2827	9	18274	0.151006
GO:0006241	CTP biosynthetic process	biological_process	12	3	2827	9	18274	0.151006
GO:0042623	ATPase activity, coupled	molecular_function	10	3	2827	9	18274	0.151006
GO:0001775	cell activation	biological_process	4	3	2827	9	18274	0.151006
GO:0015450	P-P-bond-hydrolysis-driven protein transmembrane transporter activity	molecular_function	7	3	2827	9	18274	0.151006
GO:0097178	ruffle assembly	biological_process	8	3	2827	9	18274	0.151006
GO:0001931	uropod	cellular_component	6	3	2827	9	18274	0.151006
GO:0030134	ER to Golgi transport vesicle	cellular_component	8	3	2827	9	18274	0.151006
GO:0045948	positive regulation of translational initiation	biological_process	11	3	2827	9	18274	0.151006
GO:0043523	regulation of neuron apoptotic process	biological_process	9	3	2827	9	18274	0.151006
GO:0006228	UTP biosynthetic process	biological_process	12	3	2827	9	18274	0.151006
GO:0035584	calcium-mediated signaling using intracellular calcium source	biological_process	8	3	2827	9	18274	0.151006
GO:0046597	negative regulation of viral entry into host cell	biological_process	10	3	2827	9	18274	0.151006
GO:0006183	GTP biosynthetic process	biological_process	12	3	2827	9	18274	0.151006
GO:0035278	miRNA mediated inhibition of translation	biological_process	12	3	2827	9	18274	0.151006
GO:0010761	fibroblast migration	biological_process	8	3	2827	9	18274	0.151006
GO:0000244	spliceosomal tri-snRNP complex assembly	biological_process	10	3	2827	9	18274	0.151006
GO:0000815	ESCRT III complex	cellular_component	5	3	2827	9	18274	0.151006
GO:0045943	positive regulation of transcription from RNA polymerase I promoter	biological_process	10	3	2827	9	18274	0.151006
GO:0030033	microvillus assembly	biological_process	8	3	2827	9	18274	0.151006
GO:0005542	folic acid binding	molecular_function	5	3	2827	9	18274	0.151006
GO:0010248	establishment or maintenance of transmembrane electrochemical gradient	biological_process	8	3	2827	9	18274	0.151006
GO:1900364	negative regulation of mRNA polyadenylation	biological_process	11	3	2827	9	18274	0.151006
GO:0019869	chloride channel inhibitor activity	molecular_function	7	3	2827	9	18274	0.151006
GO:0050930	induction of positive chemotaxis	biological_process	10	3	2827	9	18274	0.151006
GO:0042789	mRNA transcription from RNA polymerase II promoter	biological_process	10	3	2827	9	18274	0.151006
GO:0032502	developmental process	biological_process	3	3	2827	9	18274	0.151006
GO:0048387	negative regulation of retinoic acid receptor signaling pathway	biological_process	9	3	2827	9	18274	0.151006
GO:0030660	Golgi-associated vesicle membrane	cellular_component	7	3	2827	9	18274	0.151006
GO:0032469	endoplasmic reticulum calcium ion homeostasis	biological_process	12	3	2827	9	18274	0.151006
GO:0031214	biomineral tissue development	biological_process	6	3	2827	9	18274	0.151006
GO:0070402	NADPH binding	molecular_function	6	3	2827	9	18274	0.151006
GO:0010880	regulation of release of sequestered calcium ion into cytosol by sarcoplasmic reticulum	biological_process	8	3	2827	9	18274	0.151006
GO:0032434	regulation of proteasomal ubiquitin-dependent protein catabolic process	biological_process	11	3	2827	9	18274	0.151006
GO:0043394	proteoglycan binding	molecular_function	5	3	2827	9	18274	0.151006
GO:0004790	thioether S-methyltransferase activity	molecular_function	8	1	2827	1	18274	0.154701
GO:1903044	protein localization to membrane raft	biological_process	8	1	2827	1	18274	0.154701
GO:0035718	macrophage migration inhibitory factor binding	molecular_function	6	1	2827	1	18274	0.154701
GO:0072356	chromosome passenger complex localization to kinetochore	biological_process	11	1	2827	1	18274	0.154701
GO:0042426	choline catabolic process	biological_process	8	1	2827	1	18274	0.154701
GO:0010857	calcium-dependent protein kinase activity	molecular_function	8	1	2827	1	18274	0.154701
GO:0004852	uroporphyrinogen-III synthase activity	molecular_function	7	1	2827	1	18274	0.154701
GO:0031715	C5L2 anaphylatoxin chemotactic receptor binding	molecular_function	8	1	2827	1	18274	0.154701
GO:0097158	pre-mRNA intronic pyrimidine-rich binding	molecular_function	9	1	2827	1	18274	0.154701
GO:0061011	hepatic duct development	biological_process	7	1	2827	1	18274	0.154701
GO:0036220	ITP diphosphatase activity	molecular_function	9	1	2827	1	18274	0.154701
GO:0085032	modulation by symbiont of host I-kappaB kinase/NF-kappaB cascade	biological_process	10	1	2827	1	18274	0.154701
GO:0004353	glutamate dehydrogenase [NAD(P)+] activity	molecular_function	7	1	2827	1	18274	0.154701
GO:2001150	positive regulation of dipeptide transmembrane transport	biological_process	9	1	2827	1	18274	0.154701
GO:0010269	response to selenium ion	biological_process	6	1	2827	1	18274	0.154701
GO:0009744	response to sucrose	biological_process	8	1	2827	1	18274	0.154701
GO:0005862	muscle thin filament tropomyosin	cellular_component	6	1	2827	1	18274	0.154701
GO:0044328	canonical Wnt signaling pathway involved in positive regulation of endothelial cell migration	biological_process	9	1	2827	1	18274	0.154701
GO:0035731	dinitrosyl-iron complex binding	molecular_function	4	1	2827	1	18274	0.154701
GO:0052677	D-arabinitol dehydrogenase, D-xylulose forming (NADP+) activity	molecular_function	7	1	2827	1	18274	0.154701
GO:0018453	2-hydroxytetrahydrofuran dehydrogenase activity	molecular_function	7	1	2827	1	18274	0.154701
GO:0032451	demethylase activity	molecular_function	4	1	2827	1	18274	0.154701
GO:0006085	acetyl-CoA biosynthetic process	biological_process	9	1	2827	1	18274	0.154701
GO:0047012	sterol-4-alpha-carboxylate 3-dehydrogenase (decarboxylating) activity	molecular_function	7	1	2827	1	18274	0.154701
GO:0060377	negative regulation of mast cell differentiation	biological_process	10	1	2827	1	18274	0.154701
GO:0003837	beta-ureidopropionase activity	molecular_function	7	1	2827	1	18274	0.154701
GO:0003863	3-methyl-2-oxobutanoate dehydrogenase (2-methylpropanoyl-transferring) activity	molecular_function	7	1	2827	1	18274	0.154701
GO:0032307	negative regulation of prostaglandin secretion	biological_process	10	1	2827	1	18274	0.154701
GO:0014891	striated muscle atrophy	biological_process	8	1	2827	1	18274	0.154701
GO:0051659	maintenance of mitochondrion location	biological_process	7	1	2827	1	18274	0.154701
GO:0031339	negative regulation of vesicle fusion	biological_process	9	1	2827	1	18274	0.154701
GO:0004512	inositol-3-phosphate synthase activity	molecular_function	6	1	2827	1	18274	0.154701
GO:0030852	regulation of granulocyte differentiation	biological_process	9	1	2827	1	18274	0.154701
GO:0042450	arginine biosynthetic process via ornithine	biological_process	13	1	2827	1	18274	0.154701
GO:0008494	translation activator activity	molecular_function	7	1	2827	1	18274	0.154701
GO:0010255	glucose mediated signaling pathway	biological_process	8	1	2827	1	18274	0.154701
GO:0071629	cytoplasm-associated proteasomal ubiquitin-dependent protein catabolic process	biological_process	10	1	2827	1	18274	0.154701
GO:0008448	N-acetylglucosamine-6-phosphate deacetylase activity	molecular_function	7	1	2827	1	18274	0.154701
GO:0005850	eukaryotic translation initiation factor 2 complex	cellular_component	4	1	2827	1	18274	0.154701
GO:1900035	negative regulation of cellular response to heat	biological_process	7	1	2827	1	18274	0.154701
GO:0006538	glutamate catabolic process	biological_process	12	1	2827	1	18274	0.154701
GO:0071103	DNA conformation change	biological_process	7	1	2827	1	18274	0.154701
GO:0032866	D-xylose:NADP reductase activity	molecular_function	10	1	2827	1	18274	0.154701
GO:0031703	type 2 angiotensin receptor binding	molecular_function	8	1	2827	1	18274	0.154701
GO:1990261	pre-mRNA catabolic process	biological_process	10	1	2827	1	18274	0.154701
GO:0044794	positive regulation by host of viral process	biological_process	8	1	2827	1	18274	0.154701
GO:0001016	RNA polymerase III regulatory region DNA binding	molecular_function	8	1	2827	1	18274	0.154701
GO:1903197	positive regulation of L-dopa biosynthetic process	biological_process	11	1	2827	1	18274	0.154701
GO:0032055	negative regulation of translation in response to stress	biological_process	11	1	2827	1	18274	0.154701
GO:0039507	suppression by virus of host molecular function	biological_process	9	1	2827	1	18274	0.154701
GO:0004452	isopentenyl-diphosphate delta-isomerase activity	molecular_function	7	1	2827	1	18274	0.154701
GO:2000660	negative regulation of interleukin-1-mediated signaling pathway	biological_process	10	1	2827	1	18274	0.154701
GO:0097182	protein C inhibitor-coagulation factor Xa complex	cellular_component	7	1	2827	1	18274	0.154701
GO:0010797	regulation of multivesicular body size involved in endosome transport	biological_process	8	1	2827	1	18274	0.154701
GO:0071630	nucleus-associated proteasomal ubiquitin-dependent protein catabolic process	biological_process	10	1	2827	1	18274	0.154701
GO:0004042	acetyl-CoA:L-glutamate N-acetyltransferase activity	molecular_function	9	1	2827	1	18274	0.154701
GO:0045004	DNA replication proofreading	biological_process	9	1	2827	1	18274	0.154701
GO:0019470	4-hydroxyproline catabolic process	biological_process	7	1	2827	1	18274	0.154701
GO:0002368	B cell cytokine production	biological_process	6	1	2827	1	18274	0.154701
GO:0008875	gluconate dehydrogenase activity	molecular_function	7	1	2827	1	18274	0.154701
GO:0004122	cystathionine beta-synthase activity	molecular_function	7	1	2827	1	18274	0.154701
GO:0003096	renal sodium ion transport	biological_process	6	1	2827	1	18274	0.154701
GO:0006193	ITP catabolic process	biological_process	12	1	2827	1	18274	0.154701
GO:0051148	negative regulation of muscle cell differentiation	biological_process	8	1	2827	1	18274	0.154701
GO:0036470	tyrosine 3-monooxygenase activator activity	molecular_function	6	1	2827	1	18274	0.154701
GO:0071796	K6-linked polyubiquitin binding	molecular_function	7	1	2827	1	18274	0.154701
GO:0035585	calcium-mediated signaling using extracellular calcium source	biological_process	8	1	2827	1	18274	0.154701
GO:0042946	glucoside transport	biological_process	9	1	2827	1	18274	0.154701
GO:0061656	SUMO conjugating enzyme activity	molecular_function	7	1	2827	1	18274	0.154701
GO:0004108	citrate (Si)-synthase activity	molecular_function	8	1	2827	1	18274	0.154701
GO:0071449	cellular response to lipid hydroperoxide	biological_process	7	1	2827	1	18274	0.154701
GO:0047288	monosialoganglioside sialyltransferase activity	molecular_function	7	1	2827	1	18274	0.154701
GO:0046080	dUTP metabolic process	biological_process	11	1	2827	1	18274	0.154701
GO:0001980	regulation of systemic arterial blood pressure by ischemic conditions	biological_process	7	1	2827	1	18274	0.154701
GO:0044524	protein sulfhydration	biological_process	9	1	2827	1	18274	0.154701
GO:0019153	protein-disulfide reductase (glutathione) activity	molecular_function	7	1	2827	1	18274	0.154701
GO:0048243	norepinephrine secretion	biological_process	10	1	2827	1	18274	0.154701
GO:0036025	protein C inhibitor-TMPRSS11E complex	cellular_component	7	1	2827	1	18274	0.154701
GO:0006214	thymidine catabolic process	biological_process	12	1	2827	1	18274	0.154701
GO:0050290	sphingomyelin phosphodiesterase D activity	molecular_function	8	1	2827	1	18274	0.154701
GO:0075522	IRES-dependent viral translational initiation	biological_process	7	1	2827	1	18274	0.154701
GO:0033514	L-lysine catabolic process to acetyl-CoA via L-pipecolate	biological_process	10	1	2827	1	18274	0.154701
GO:0045225	negative regulation of CD4 biosynthetic process	biological_process	10	1	2827	1	18274	0.154701
GO:0004313	[acyl-carrier-protein] S-acetyltransferase activity	molecular_function	8	1	2827	1	18274	0.154701
GO:0010987	negative regulation of high-density lipoprotein particle clearance	biological_process	8	1	2827	1	18274	0.154701
GO:0033971	hydroxyisourate hydrolase activity	molecular_function	7	1	2827	1	18274	0.154701
GO:0060443	mammary gland morphogenesis	biological_process	7	1	2827	1	18274	0.154701
GO:0019884	antigen processing and presentation of exogenous antigen	biological_process	5	1	2827	1	18274	0.154701
GO:0060217	hemangioblast cell differentiation	biological_process	7	1	2827	1	18274	0.154701
GO:1901640	XTP binding	molecular_function	8	1	2827	1	18274	0.154701
GO:0004900	erythropoietin receptor activity	molecular_function	7	1	2827	1	18274	0.154701
GO:0050197	phytanate-CoA ligase activity	molecular_function	7	1	2827	1	18274	0.154701
GO:0010876	lipid localization	biological_process	5	1	2827	1	18274	0.154701
GO:0046604	positive regulation of mitotic centrosome separation	biological_process	10	1	2827	1	18274	0.154701
GO:0002060	purine nucleobase binding	molecular_function	6	1	2827	1	18274	0.154701
GO:0017064	fatty acid amide hydrolase activity	molecular_function	7	1	2827	1	18274	0.154701
GO:0004418	hydroxymethylbilane synthase activity	molecular_function	6	1	2827	1	18274	0.154701
GO:2000276	negative regulation of oxidative phosphorylation uncoupler activity	biological_process	7	1	2827	1	18274	0.154701
GO:0071400	cellular response to oleic acid	biological_process	8	1	2827	1	18274	0.154701
GO:0030663	COPI-coated vesicle membrane	cellular_component	8	1	2827	1	18274	0.154701
GO:0009890	negative regulation of biosynthetic process	biological_process	7	1	2827	1	18274	0.154701
GO:0009070	serine family amino acid biosynthetic process	biological_process	11	1	2827	1	18274	0.154701
GO:0030135	coated vesicle	cellular_component	7	1	2827	1	18274	0.154701
GO:0009159	deoxyribonucleoside monophosphate catabolic process	biological_process	10	1	2827	1	18274	0.154701
GO:0016296	palmitoyl-[acyl-carrier-protein] hydrolase activity	molecular_function	9	1	2827	1	18274	0.154701
GO:0071971	extracellular exosome assembly	biological_process	7	1	2827	1	18274	0.154701
GO:0071020	post-spliceosomal complex	cellular_component	7	1	2827	1	18274	0.154701
GO:0004368	glycerol-3-phosphate dehydrogenase activity	molecular_function	7	1	2827	1	18274	0.154701
GO:0071939	vitamin A import	biological_process	8	1	2827	1	18274	0.154701
GO:0009403	toxin biosynthetic process	biological_process	6	1	2827	1	18274	0.154701
GO:0033735	aspartate dehydrogenase activity	molecular_function	6	1	2827	1	18274	0.154701
GO:0042947	glucoside transmembrane transporter activity	molecular_function	6	1	2827	1	18274	0.154701
GO:1902512	positive regulation of apoptotic DNA fragmentation	biological_process	8	1	2827	1	18274	0.154701
GO:0051174	regulation of phosphorus metabolic process	biological_process	7	1	2827	1	18274	0.154701
GO:0006678	glucosylceramide metabolic process	biological_process	11	1	2827	1	18274	0.154701
GO:1903190	glyoxal catabolic process	biological_process	7	1	2827	1	18274	0.154701
GO:0015091	ferric iron transmembrane transporter activity	molecular_function	11	1	2827	1	18274	0.154701
GO:0001850	complement component C3a binding	molecular_function	6	1	2827	1	18274	0.154701
GO:0030209	dermatan sulfate catabolic process	biological_process	9	1	2827	1	18274	0.154701
GO:0047395	glycerophosphoinositol glycerophosphodiesterase activity	molecular_function	8	1	2827	1	18274	0.154701
GO:0048087	positive regulation of developmental pigmentation	biological_process	6	1	2827	1	18274	0.154701
GO:0090156	cellular sphingolipid homeostasis	biological_process	6	1	2827	1	18274	0.154701
GO:0003331	positive regulation of extracellular matrix constituent secretion	biological_process	9	1	2827	1	18274	0.154701
GO:0046577	long-chain-alcohol oxidase activity	molecular_function	7	1	2827	1	18274	0.154701
GO:0050354	triokinase activity	molecular_function	7	1	2827	1	18274	0.154701
GO:0004310	farnesyl-diphosphate farnesyltransferase activity	molecular_function	8	1	2827	1	18274	0.154701
GO:0036027	protein C inhibitor-PLAU complex	cellular_component	7	1	2827	1	18274	0.154701
GO:0070458	cellular detoxification of nitrogen compound	biological_process	5	1	2827	1	18274	0.154701
GO:0042816	vitamin B6 metabolic process	biological_process	7	1	2827	1	18274	0.154701
GO:0021548	pons development	biological_process	5	1	2827	1	18274	0.154701
GO:0015911	plasma membrane long-chain fatty acid transport	biological_process	11	1	2827	1	18274	0.154701
GO:0002940	tRNA N2-guanine methylation	biological_process	12	1	2827	1	18274	0.154701
GO:0016034	maleylacetoacetate isomerase activity	molecular_function	6	1	2827	1	18274	0.154701
GO:0046204	nor-spermidine metabolic process	biological_process	10	1	2827	1	18274	0.154701
GO:0030984	kininogen binding	molecular_function	5	1	2827	1	18274	0.154701
GO:0090107	regulation of high-density lipoprotein particle assembly	biological_process	7	1	2827	1	18274	0.154701
GO:0006046	N-acetylglucosamine catabolic process	biological_process	9	1	2827	1	18274	0.154701
GO:0004760	serine-pyruvate transaminase activity	molecular_function	7	1	2827	1	18274	0.154701
GO:0032791	lead ion binding	molecular_function	7	1	2827	1	18274	0.154701
GO:0021919	BMP signaling pathway involved in spinal cord dorsal/ventral patterning	biological_process	11	1	2827	1	18274	0.154701
GO:0015636	short-chain fatty acid uptake transporter activity	molecular_function	6	1	2827	1	18274	0.154701
GO:0015868	purine ribonucleotide transport	biological_process	10	1	2827	1	18274	0.154701
GO:0046359	butyrate catabolic process	biological_process	12	1	2827	1	18274	0.154701
GO:0043626	PCNA complex	cellular_component	5	1	2827	1	18274	0.154701
GO:0004334	fumarylacetoacetase activity	molecular_function	7	1	2827	1	18274	0.154701
GO:0045259	proton-transporting ATP synthase complex	cellular_component	6	1	2827	1	18274	0.154701
GO:0070130	negative regulation of mitochondrial translation	biological_process	11	1	2827	1	18274	0.154701
GO:0036478	L-dopa decarboxylase activator activity	molecular_function	6	1	2827	1	18274	0.154701
GO:1903537	meiotic cell cycle process involved in oocyte maturation	biological_process	5	1	2827	1	18274	0.154701
GO:1902742	apoptotic process involved in development	biological_process	7	1	2827	1	18274	0.154701
GO:0017095	heparan sulfate 6-O-sulfotransferase activity	molecular_function	8	1	2827	1	18274	0.154701
GO:0015067	amidinotransferase activity	molecular_function	6	1	2827	1	18274	0.154701
GO:0006624	vacuolar protein processing	biological_process	9	1	2827	1	18274	0.154701
GO:0001165	RNA polymerase I upstream control element sequence-specific DNA binding	molecular_function	10	1	2827	1	18274	0.154701
GO:0035934	corticosterone secretion	biological_process	8	1	2827	1	18274	0.154701
GO:0004585	ornithine carbamoyltransferase activity	molecular_function	7	1	2827	1	18274	0.154701
GO:1903758	negative regulation of transcription from RNA polymerase II promoter by histone modification			1	2827	1	18274	0.154701
GO:0030684	preribosome	cellular_component	5	1	2827	1	18274	0.154701
GO:1901373	lipid hydroperoxide transport	biological_process	7	1	2827	1	18274	0.154701
GO:2000173	negative regulation of branching morphogenesis of a nerve	biological_process	8	1	2827	1	18274	0.154701
GO:0044540	L-cystine L-cysteine-lyase (deaminating	molecular_function	6	1	2827	1	18274	0.154701
GO:0065005	protein-lipid complex assembly	biological_process	7	1	2827	1	18274	0.154701
GO:0090261	positive regulation of inclusion body assembly	biological_process	7	1	2827	1	18274	0.154701
GO:0050433	regulation of catecholamine secretion	biological_process	8	1	2827	1	18274	0.154701
GO:0004454	ketohexokinase activity	molecular_function	7	1	2827	1	18274	0.154701
GO:0071228	cellular response to tumor cell	biological_process	6	1	2827	1	18274	0.154701
GO:0044388	small protein activating enzyme binding	molecular_function	6	1	2827	1	18274	0.154701
GO:0010849	regulation of proton-transporting ATPase activity, rotational mechanism	biological_process	11	1	2827	1	18274	0.154701
GO:0009013	succinate-semialdehyde dehydrogenase [NAD(P)+] activity	molecular_function	7	1	2827	1	18274	0.154701
GO:0036471	cellular response to glyoxal	biological_process	7	1	2827	1	18274	0.154701
GO:0061474	phagolysosome membrane	cellular_component	10	1	2827	1	18274	0.154701
GO:0035037	sperm entry	biological_process	8	1	2827	1	18274	0.154701
GO:0019481	L-alanine catabolic process, by transamination	biological_process	14	1	2827	1	18274	0.154701
GO:0019043	establishment of viral latency	biological_process	7	1	2827	1	18274	0.154701
GO:0017172	cysteine dioxygenase activity	molecular_function	7	1	2827	1	18274	0.154701
GO:0033632	regulation of cell-cell adhesion mediated by integrin	biological_process	7	1	2827	1	18274	0.154701
GO:0004063	aryldialkylphosphatase activity	molecular_function	8	1	2827	1	18274	0.154701
GO:0090341	negative regulation of secretion of lysosomal enzymes	biological_process	11	1	2827	1	18274	0.154701
GO:0042908	xenobiotic transport	biological_process	6	1	2827	1	18274	0.154701
GO:0005151	interleukin-1, Type II receptor binding	molecular_function	8	1	2827	1	18274	0.154701
GO:1903020	positive regulation of glycoprotein metabolic process	biological_process	8	1	2827	1	18274	0.154701
GO:0031711	bradykinin receptor binding	molecular_function	7	1	2827	1	18274	0.154701
GO:1903319	positive regulation of protein maturation	biological_process	9	1	2827	1	18274	0.154701
GO:0000994	RNA polymerase III core binding	molecular_function	8	1	2827	1	18274	0.154701
GO:0004491	methylmalonate-semialdehyde dehydrogenase (acylating) activity	molecular_function	7	1	2827	1	18274	0.154701
GO:0009443	pyridoxal 5'-phosphate salvage	biological_process	9	1	2827	1	18274	0.154701
GO:0002828	regulation of type 2 immune response	biological_process	7	1	2827	1	18274	0.154701
GO:0071765	nuclear inner membrane organization	biological_process	7	1	2827	1	18274	0.154701
GO:0072377	blood coagulation, common pathway	biological_process	8	1	2827	1	18274	0.154701
GO:0008215	spermine metabolic process	biological_process	10	1	2827	1	18274	0.154701
GO:0004494	methylmalonyl-CoA mutase activity	molecular_function	6	1	2827	1	18274	0.154701
GO:1901006	ubiquinone-6 biosynthetic process	biological_process	10	1	2827	1	18274	0.154701
GO:1902961	positive regulation of aspartic-type endopeptidase activity involved in amyloid precursor protein catabolic process	biological_process	12	1	2827	1	18274	0.154701
GO:0033333	fin development	biological_process	6	1	2827	1	18274	0.154701
GO:0003845	11-beta-hydroxysteroid dehydrogenase [NAD(P)] activity	molecular_function	7	1	2827	1	18274	0.154701
GO:0046725	negative regulation by virus of viral protein levels in host cell	biological_process	8	1	2827	1	18274	0.154701
GO:0002190	cap-independent translational initiation	biological_process	7	1	2827	1	18274	0.154701
GO:0015680	intracellular copper ion transport	biological_process	8	1	2827	1	18274	0.154701
GO:0010902	positive regulation of very-low-density lipoprotein particle remodeling	biological_process	8	1	2827	1	18274	0.154701
GO:0002246	wound healing involved in inflammatory response	biological_process	7	1	2827	1	18274	0.154701
GO:0006403	RNA localization	biological_process	5	1	2827	1	18274	0.154701
GO:0045340	mercury ion binding	molecular_function	8	1	2827	1	18274	0.154701
GO:0004729	oxygen-dependent protoporphyrinogen oxidase activity	molecular_function	7	1	2827	1	18274	0.154701
GO:0051119	sugar transmembrane transporter activity	molecular_function	6	1	2827	1	18274	0.154701
GO:0032190	acrosin binding	molecular_function	6	1	2827	1	18274	0.154701
GO:0019428	allantoin biosynthetic process	biological_process	7	1	2827	1	18274	0.154701
GO:0035696	monocyte extravasation	biological_process	6	1	2827	1	18274	0.154701
GO:0090258	negative regulation of mitochondrial fission	biological_process	10	1	2827	1	18274	0.154701
GO:0051562	negative regulation of mitochondrial calcium ion concentration	biological_process	13	1	2827	1	18274	0.154701
GO:0051786	all-trans-retinol 13,14-reductase activity	molecular_function	6	1	2827	1	18274	0.154701
GO:0016765	transferase activity, transferring alkyl or aryl (other than methyl) groups	molecular_function	5	1	2827	1	18274	0.154701
GO:0016505	peptidase activator activity involved in apoptotic process	molecular_function	7	1	2827	1	18274	0.154701
GO:0032482	Rab protein signal transduction	biological_process	8	1	2827	1	18274	0.154701
GO:0042776	mitochondrial ATP synthesis coupled proton transport	biological_process	7	1	2827	1	18274	0.154701
GO:0046970	NAD-dependent histone deacetylase activity (H4-K16 specific	molecular_function	9	1	2827	1	18274	0.154701
GO:0032490	detection of molecule of bacterial origin	biological_process	7	1	2827	1	18274	0.154701
GO:0018106	peptidyl-histidine phosphorylation	biological_process	10	1	2827	1	18274	0.154701
GO:0016151	nickel cation binding	molecular_function	8	1	2827	1	18274	0.154701
GO:0030283	testosterone dehydrogenase [NAD(P)] activity	molecular_function	7	1	2827	1	18274	0.154701
GO:0060265	positive regulation of respiratory burst involved in inflammatory response	biological_process	8	1	2827	1	18274	0.154701
GO:0030623	U5 snRNA binding	molecular_function	8	1	2827	1	18274	0.154701
GO:1990117	B cell receptor apoptotic signaling pathway	biological_process	9	1	2827	1	18274	0.154701
GO:0097017	renal protein absorption	biological_process	7	1	2827	1	18274	0.154701
GO:0004655	porphobilinogen synthase activity	molecular_function	7	1	2827	1	18274	0.154701
GO:0017129	triglyceride binding	molecular_function	5	1	2827	1	18274	0.154701
GO:0036455	iron-sulfur transferase activity	molecular_function	6	1	2827	1	18274	0.154701
GO:0001966	thigmotaxis	biological_process	5	1	2827	1	18274	0.154701
GO:0032358	oxidized pyrimidine DNA binding	molecular_function	9	1	2827	1	18274	0.154701
GO:0015874	norepinephrine transport	biological_process	9	1	2827	1	18274	0.154701
GO:0047277	globoside alpha-N-acetylgalactosaminyltransferase activity	molecular_function	8	1	2827	1	18274	0.154701
GO:0046104	thymidine metabolic process	biological_process	11	1	2827	1	18274	0.154701
GO:0002521	leukocyte differentiation	biological_process	6	1	2827	1	18274	0.154701
GO:0043713	(R)-2-hydroxyisocaproate dehydrogenase activity	molecular_function	7	1	2827	1	18274	0.154701
GO:0061624	fructose catabolic process to hydroxyacetone phosphate and glyceraldehyde-3-phosphate	biological_process	10	1	2827	1	18274	0.154701
GO:0070685	macropinocytic cup	cellular_component	6	1	2827	1	18274	0.154701
GO:1901374	acetate ester transport	biological_process	7	1	2827	1	18274	0.154701
GO:0097229	sperm end piece	cellular_component	5	1	2827	1	18274	0.154701
GO:0052815	medium-chain acyl-CoA hydrolase activity	molecular_function	9	1	2827	1	18274	0.154701
GO:0035863	dITP catabolic process	biological_process	12	1	2827	1	18274	0.154701
GO:0015823	phenylalanine transport	biological_process	8	1	2827	1	18274	0.154701
GO:0004462	lactoylglutathione lyase activity	molecular_function	6	1	2827	1	18274	0.154701
GO:0052901	spermine:oxygen oxidoreductase (spermidine-forming) activity	molecular_function	7	1	2827	1	18274	0.154701
GO:0003978	UDP-glucose 4-epimerase activity	molecular_function	7	1	2827	1	18274	0.154701
GO:1901671	positive regulation of superoxide dismutase activity	biological_process	8	1	2827	1	18274	0.154701
GO:0005133	interferon-gamma receptor binding	molecular_function	7	1	2827	1	18274	0.154701
GO:0045014	negative regulation of transcription by glucose	biological_process	11	1	2827	1	18274	0.154701
GO:1903689	regulation of wound healing, spreading of epidermal cells	biological_process	8	1	2827	1	18274	0.154701
GO:0003166	bundle of His development	biological_process	10	1	2827	1	18274	0.154701
GO:0019358	nicotinate nucleotide salvage	biological_process	10	1	2827	1	18274	0.154701
GO:2000016	negative regulation of determination of dorsal identity	biological_process	7	1	2827	1	18274	0.154701
GO:0045352	interleukin-1 Type I receptor antagonist activity	molecular_function	8	1	2827	1	18274	0.154701
GO:0046434	organophosphate catabolic process	biological_process	7	1	2827	1	18274	0.154701
GO:0016807	cysteine-type carboxypeptidase activity	molecular_function	9	1	2827	1	18274	0.154701
GO:0090361	regulation of platelet-derived growth factor production	biological_process	7	1	2827	1	18274	0.154701
GO:0044854	plasma membrane raft assembly	biological_process	8	1	2827	1	18274	0.154701
GO:0033764	steroid dehydrogenase activity, acting on the CH-OH group of donors, NAD or NADP as acceptor	molecular_function	6	1	2827	1	18274	0.154701
GO:0006127	glycerophosphate shuttle	biological_process	6	1	2827	1	18274	0.154701
GO:0017177	glucosidase II complex	cellular_component	4	1	2827	1	18274	0.154701
GO:0072719	cellular response to cisplatin	biological_process	7	1	2827	1	18274	0.154701
GO:0008117	sphinganine-1-phosphate aldolase activity	molecular_function	7	1	2827	1	18274	0.154701
GO:0043199	sulfate binding	molecular_function	6	1	2827	1	18274	0.154701
GO:0061597	cyclic pyranopterin monophosphate synthase activity	molecular_function		1	2827	1	18274	0.154701
GO:0002183	cytoplasmic translational initiation	biological_process	6	1	2827	1	18274	0.154701
GO:0046272	stilbene catabolic process	biological_process	7	1	2827	1	18274	0.154701
GO:0004799	thymidylate synthase activity	molecular_function	8	1	2827	1	18274	0.154701
GO:0003681	bent DNA binding	molecular_function	7	1	2827	1	18274	0.154701
GO:0042275	error-free postreplication DNA repair	biological_process	10	1	2827	1	18274	0.154701
GO:0070251	pristanate-CoA ligase activity	molecular_function	7	1	2827	1	18274	0.154701
GO:0004771	sterol esterase activity	molecular_function	7	1	2827	1	18274	0.154701
GO:1903122	negative regulation of TRAIL-activated apoptotic signaling pathway	biological_process	12	1	2827	1	18274	0.154701
GO:0046327	glycerol biosynthetic process from pyruvate	biological_process	10	1	2827	1	18274	0.154701
GO:0006593	ornithine catabolic process	biological_process	11	1	2827	1	18274	0.154701
GO:0030149	sphingolipid catabolic process	biological_process	9	1	2827	1	18274	0.154701
GO:0036372	opsin transport	biological_process	10	1	2827	1	18274	0.154701
GO:0071207	histone pre-mRNA stem-loop binding	molecular_function	8	1	2827	1	18274	0.154701
GO:0033382	maintenance of granzyme B location in T cell secretory granule	biological_process	8	1	2827	1	18274	0.154701
GO:0004326	tetrahydrofolylpolyglutamate synthase activity	molecular_function	7	1	2827	1	18274	0.154701
GO:0005586	collagen type III trimer	cellular_component	6	1	2827	1	18274	0.154701
GO:0070409	carbamoyl phosphate biosynthetic process	biological_process	7	1	2827	1	18274	0.154701
GO:0060381	positive regulation of single-stranded telomeric DNA binding	biological_process	9	1	2827	1	18274	0.154701
GO:0004991	parathyroid hormone receptor activity	molecular_function	7	1	2827	1	18274	0.154701
GO:0044406	adhesion of symbiont to host	biological_process	4	1	2827	1	18274	0.154701
GO:0008480	sarcosine dehydrogenase activity	molecular_function	7	1	2827	1	18274	0.154701
GO:0004034	aldose 1-epimerase activity	molecular_function	7	1	2827	1	18274	0.154701
GO:0019201	nucleotide kinase activity			1	2827	1	18274	0.154701
GO:0032440	2-alkenal reductase [NAD(P)] activity	molecular_function	7	1	2827	1	18274	0.154701
GO:0050178	phenylpyruvate tautomerase activity	molecular_function	7	1	2827	1	18274	0.154701
GO:0035105	sterol regulatory element binding protein import into nucleus	biological_process		1	2827	1	18274	0.154701
GO:0002415	immunoglobulin transcytosis in epithelial cells mediated by polymeric immunoglobulin receptor	biological_process	9	1	2827	1	18274	0.154701
GO:0008700	4-hydroxy-2-oxoglutarate aldolase activity	molecular_function	7	1	2827	1	18274	0.154701
GO:0043207	response to external biotic stimulus	biological_process	5	1	2827	1	18274	0.154701
GO:0006083	acetate metabolic process	biological_process	7	1	2827	1	18274	0.154701
GO:0006778	porphyrin-containing compound metabolic process	biological_process	7	1	2827	1	18274	0.154701
GO:0004853	uroporphyrinogen decarboxylase activity	molecular_function	7	1	2827	1	18274	0.154701
GO:0000026	alpha-1,2-mannosyltransferase activity	molecular_function	8	1	2827	1	18274	0.154701
GO:1901585	regulation of acid-sensing ion channel activity	biological_process	9	1	2827	1	18274	0.154701
GO:1903409	reactive oxygen species biosynthetic process	biological_process	5	1	2827	1	18274	0.154701
GO:0048291	isotype switching to IgG isotypes	biological_process	9	1	2827	1	18274	0.154701
GO:0018160	peptidyl-pyrromethane cofactor linkage	biological_process	10	1	2827	1	18274	0.154701
GO:0045008	depyrimidination	biological_process	9	1	2827	1	18274	0.154701
GO:0034840	3-hydroxymenthone dehydrogenase activity	molecular_function	7	1	2827	1	18274	0.154701
GO:0001405	presequence translocase-associated import motor	cellular_component	8	1	2827	1	18274	0.154701
GO:0046295	glycolate biosynthetic process	biological_process	7	1	2827	1	18274	0.154701
GO:0047676	arachidonate-CoA ligase activity	molecular_function	7	1	2827	1	18274	0.154701
GO:0052697	xenobiotic glucuronidation	biological_process	6	1	2827	1	18274	0.154701
GO:0015114	phosphate ion transmembrane transporter activity	molecular_function	8	1	2827	1	18274	0.154701
GO:0005333	norepinephrine transmembrane transporter activity			1	2827	1	18274	0.154701
GO:0009368	endopeptidase Clp complex	cellular_component	4	1	2827	1	18274	0.154701
GO:1901661	quinone metabolic process	biological_process	6	1	2827	1	18274	0.154701
GO:0008108	UDP-glucose:hexose-1-phosphate uridylyltransferase activity	molecular_function	8	1	2827	1	18274	0.154701
GO:0006579	amino-acid betaine catabolic process	biological_process	7	1	2827	1	18274	0.154701
GO:0050792	regulation of viral process	biological_process	7	1	2827	1	18274	0.154701
GO:0002037	negative regulation of L-glutamate transport	biological_process	12	1	2827	1	18274	0.154701
GO:0033488	cholesterol biosynthetic process via 24,25-dihydrolanosterol	biological_process	10	1	2827	1	18274	0.154701
GO:0015015	heparan sulfate proteoglycan biosynthetic process, enzymatic modification	biological_process	10	1	2827	1	18274	0.154701
GO:0052904	N1-acetylspermidine:oxygen oxidoreductase (3-acetamidopropanal-forming) activity	molecular_function	7	1	2827	1	18274	0.154701
GO:0033218	amide binding	molecular_function	4	1	2827	1	18274	0.154701
GO:0004801	sedoheptulose-7-phosphate:D-glyceraldehyde-3-phosphate glyceronetransferase activity	molecular_function	6	1	2827	1	18274	0.154701
GO:0035325	Toll-like receptor binding	molecular_function	6	1	2827	1	18274	0.154701
GO:0048822	enucleate erythrocyte development	biological_process	8	1	2827	1	18274	0.154701
GO:0006681	galactosylceramide metabolic process	biological_process	11	1	2827	1	18274	0.154701
GO:0061609	fructose-1-phosphate aldolase activity	molecular_function	7	1	2827	1	18274	0.154701
GO:0071615	oxidative deethylation	biological_process	5	1	2827	1	18274	0.154701
GO:1903531	negative regulation of secretion by cell	biological_process	7	1	2827	1	18274	0.154701
GO:0045578	negative regulation of B cell differentiation	biological_process	10	1	2827	1	18274	0.154701
GO:0045054	constitutive secretory pathway	biological_process	8	1	2827	1	18274	0.154701
GO:0046320	regulation of fatty acid oxidation	biological_process	9	1	2827	1	18274	0.154701
GO:0005503	all-trans retinal binding	molecular_function	8	1	2827	1	18274	0.154701
GO:0021539	subthalamus development	biological_process	5	1	2827	1	18274	0.154701
GO:0090296	regulation of mitochondrial DNA replication	biological_process	11	1	2827	1	18274	0.154701
GO:0003908	methylated-DNA-[protein]-cysteine S-methyltransferase activity	molecular_function	8	1	2827	1	18274	0.154701
GO:0070988	demethylation	biological_process	4	1	2827	1	18274	0.154701
GO:0048250	mitochondrial iron ion transport	biological_process	12	1	2827	1	18274	0.154701
GO:0033961	cis-stilbene-oxide hydrolase activity	molecular_function	7	1	2827	1	18274	0.154701
GO:0005381	iron ion transmembrane transporter activity	molecular_function	10	1	2827	1	18274	0.154701
GO:0010970	establishment of localization by movement along microtubule	biological_process	8	1	2827	1	18274	0.154701
GO:0047874	dolichyldiphosphatase activity	molecular_function	8	1	2827	1	18274	0.154701
GO:0052814	medium-chain-aldehyde dehydrogenase activity	molecular_function	8	1	2827	1	18274	0.154701
GO:0035976	AP1 complex	cellular_component	7	1	2827	1	18274	0.154701
GO:0052899	N(1),N(12)-diacetylspermine:oxygen oxidoreductase (3-acetamidopropanal-forming) activity	molecular_function	7	1	2827	1	18274	0.154701
GO:0097006	regulation of plasma lipoprotein particle levels	biological_process	5	1	2827	1	18274	0.154701
GO:0031405	lipoic acid binding	molecular_function	6	1	2827	1	18274	0.154701
GO:0035964	COPI-coated vesicle budding	biological_process	9	1	2827	1	18274	0.154701
GO:0033334	fin morphogenesis	biological_process	6	1	2827	1	18274	0.154701
GO:0090346	cellular organofluorine metabolic process	biological_process	6	1	2827	1	18274	0.154701
GO:0006742	NADP catabolic process	biological_process	5	1	2827	1	18274	0.154701
GO:0046498	S-adenosylhomocysteine metabolic process	biological_process	6	1	2827	1	18274	0.154701
GO:0070453	regulation of heme biosynthetic process	biological_process	8	1	2827	1	18274	0.154701
GO:0016077	snoRNA catabolic process	biological_process	11	1	2827	1	18274	0.154701
GO:0005996	monosaccharide metabolic process	biological_process	6	1	2827	1	18274	0.154701
GO:1903007	positive regulation of Lys63-specific deubiquitinase activity	biological_process	8	1	2827	1	18274	0.154701
GO:0097187	dentinogenesis	biological_process	8	1	2827	1	18274	0.154701
GO:0097185	cellular response to azide	biological_process	7	1	2827	1	18274	0.154701
GO:0036105	peroxisome membrane class-1 targeting sequence binding	molecular_function	9	1	2827	1	18274	0.154701
GO:0000334	3-hydroxyanthranilate 3,4-dioxygenase activity	molecular_function	7	1	2827	1	18274	0.154701
GO:2001057	reactive nitrogen species metabolic process	biological_process	5	1	2827	1	18274	0.154701
GO:1903200	positive regulation of L-dopa decarboxylase activity	biological_process	8	1	2827	1	18274	0.154701
GO:2000256	positive regulation of male germ cell proliferation	biological_process	9	1	2827	1	18274	0.154701
GO:0042168	heme metabolic process	biological_process	8	1	2827	1	18274	0.154701
GO:0004920	interleukin-10 receptor activity	molecular_function	7	1	2827	1	18274	0.154701
GO:0000461	endonucleolytic cleavage to generate mature 3'-end of SSU-rRNA from (SSU-rRNA, 5.8S rRNA, LSU-rRNA	biological_process	13	1	2827	1	18274	0.154701
GO:0016508	long-chain-enoyl-CoA hydratase activity	molecular_function	7	1	2827	1	18274	0.154701
GO:1990418	response to insulin-like growth factor stimulus	biological_process	6	1	2827	1	18274	0.154701
GO:0006616	SRP-dependent cotranslational protein targeting to membrane, translocation	biological_process	12	1	2827	1	18274	0.154701
GO:1902380	positive regulation of endoribonuclease activity	biological_process	9	1	2827	1	18274	0.154701
GO:0090450	inosine-diphosphatase activity			1	2827	1	18274	0.154701
GO:0004448	isocitrate dehydrogenase activity	molecular_function	7	1	2827	1	18274	0.154701
GO:0004031	aldehyde oxidase activity	molecular_function	7	1	2827	1	18274	0.154701
GO:0045353	interleukin-1 Type II receptor antagonist activity	molecular_function	8	1	2827	1	18274	0.154701
GO:0035282	segmentation	biological_process	6	1	2827	1	18274	0.154701
GO:0007072	positive regulation of transcription involved in exit from mitosis	biological_process	10	1	2827	1	18274	0.154701
GO:0001100	negative regulation of exit from mitosis	biological_process	10	1	2827	1	18274	0.154701
GO:1990422	glyoxalase (glycolic acid-forming) activity	molecular_function	7	1	2827	1	18274	0.154701
GO:0034751	aryl hydrocarbon receptor complex	cellular_component	5	1	2827	1	18274	0.154701
GO:0004333	fumarate hydratase activity	molecular_function	7	1	2827	1	18274	0.154701
GO:0004317	3-hydroxypalmitoyl-[acyl-carrier-protein] dehydratase activity	molecular_function	8	1	2827	1	18274	0.154701
GO:0006116	NADH oxidation	biological_process	5	1	2827	1	18274	0.154701
GO:0050061	long-chain-aldehyde dehydrogenase activity	molecular_function	8	1	2827	1	18274	0.154701
GO:0009154	purine ribonucleotide catabolic process	biological_process	11	1	2827	1	18274	0.154701
GO:0003991	acetylglutamate kinase activity	molecular_function	7	1	2827	1	18274	0.154701
GO:0004325	ferrochelatase activity	molecular_function	5	1	2827	1	18274	0.154701
GO:0008534	oxidized purine nucleobase lesion DNA N-glycosylase activity	molecular_function	9	1	2827	1	18274	0.154701
GO:0061625	glycolytic process through fructose-1-phosphate	biological_process	10	1	2827	1	18274	0.154701
GO:0008890	glycine C-acetyltransferase activity	molecular_function	9	1	2827	1	18274	0.154701
GO:0004319	enoyl-[acyl-carrier-protein] reductase (NADPH, B-specific) activity	molecular_function	8	1	2827	1	18274	0.154701
GO:1902045	negative regulation of Fas signaling pathway	biological_process	9	1	2827	1	18274	0.154701
GO:0005277	acetylcholine transmembrane transporter activity	molecular_function	5	1	2827	1	18274	0.154701
GO:0003065	positive regulation of heart rate by epinephrine	biological_process	11	1	2827	1	18274	0.154701
GO:0042219	cellular modified amino acid catabolic process	biological_process	7	1	2827	1	18274	0.154701
GO:0052597	diamine oxidase activity	molecular_function	7	1	2827	1	18274	0.154701
GO:0032918	spermidine acetylation	biological_process	11	1	2827	1	18274	0.154701
GO:0045403	negative regulation of interleukin-4 biosynthetic process	biological_process	9	1	2827	1	18274	0.154701
GO:0003996	acyl-CoA ligase activity	molecular_function	7	1	2827	1	18274	0.154701
GO:0004382	guanosine-diphosphatase activity	molecular_function	9	1	2827	1	18274	0.154701
GO:0030893	meiotic cohesin complex	cellular_component	5	1	2827	1	18274	0.154701
GO:0018916	nitrobenzene metabolic process	biological_process	5	1	2827	1	18274	0.154701
GO:0071453	cellular response to oxygen levels	biological_process	6	1	2827	1	18274	0.154701
GO:0004356	glutamate-ammonia ligase activity	molecular_function	8	1	2827	1	18274	0.154701
GO:0044220	host cell perinuclear region of cytoplasm	cellular_component	7	1	2827	1	18274	0.154701
GO:0052852	very-long-chain-(S)-2-hydroxy-acid oxidase activity	molecular_function	8	1	2827	1	18274	0.154701
GO:0030492	hemoglobin binding	molecular_function	5	1	2827	1	18274	0.154701
GO:0005895	interleukin-5 receptor complex	cellular_component	6	1	2827	1	18274	0.154701
GO:0004123	cystathionine gamma-lyase activity	molecular_function	6	1	2827	1	18274	0.154701
GO:0003940	L-iduronidase activity	molecular_function	7	1	2827	1	18274	0.154701
GO:0072319	vesicle uncoating	biological_process	9	1	2827	1	18274	0.154701
GO:0098594	mucin granule	cellular_component	9	1	2827	1	18274	0.154701
GO:0051668	localization within membrane	biological_process	5	1	2827	1	18274	0.154701
GO:0072750	cellular response to leptomycin B	biological_process	7	1	2827	1	18274	0.154701
GO:1901529	positive regulation of anion channel activity	biological_process	9	1	2827	1	18274	0.154701
GO:0032442	phenylcoumaran benzylic ether reductase activity	molecular_function	7	1	2827	1	18274	0.154701
GO:0039694	viral RNA genome replication	biological_process	8	1	2827	1	18274	0.154701
GO:0097227	sperm annulus	cellular_component	5	1	2827	1	18274	0.154701
GO:0070975	FHA domain binding	molecular_function	6	1	2827	1	18274	0.154701
GO:0008470	isovaleryl-CoA dehydrogenase activity	molecular_function	7	1	2827	1	18274	0.154701
GO:0050105	L-gulonolactone oxidase activity	molecular_function	7	1	2827	1	18274	0.154701
GO:0005956	protein kinase CK2 complex	cellular_component	4	1	2827	1	18274	0.154701
GO:1902068	regulation of sphingolipid mediated signaling pathway	biological_process	8	1	2827	1	18274	0.154701
GO:0001855	complement component C4b binding	molecular_function	6	1	2827	1	18274	0.154701
GO:0004163	diphosphomevalonate decarboxylase activity	molecular_function	7	1	2827	1	18274	0.154701
GO:0004371	glycerone kinase activity	molecular_function	7	1	2827	1	18274	0.154701
GO:0045876	positive regulation of sister chromatid cohesion	biological_process	10	1	2827	1	18274	0.154701
GO:0090340	positive regulation of secretion of lysosomal enzymes	biological_process	11	1	2827	1	18274	0.154701
GO:0034693	U11/U12 snRNP	cellular_component	8	1	2827	1	18274	0.154701
GO:0032920	putrescine acetylation	biological_process	11	1	2827	1	18274	0.154701
GO:0042306	regulation of protein import into nucleus	biological_process	9	1	2827	1	18274	0.154701
GO:0097249	mitochondrial respiratory chain supercomplex			1	2827	1	18274	0.154701
GO:0010939	regulation of necrotic cell death	biological_process	7	1	2827	1	18274	0.154701
GO:0080129	proteasome core complex assembly	biological_process	9	1	2827	1	18274	0.154701
GO:0015879	carnitine transport	biological_process	11	1	2827	1	18274	0.154701
GO:0004506	squalene monooxygenase activity	molecular_function	7	1	2827	1	18274	0.154701
GO:0097449	astrocyte projection	cellular_component	7	1	2827	1	18274	0.154701
GO:0030412	formimidoyltetrahydrofolate cyclodeaminase activity	molecular_function	7	1	2827	1	18274	0.154701
GO:0061502	early endosome to recycling endosome transport	biological_process	8	1	2827	1	18274	0.154701
GO:0004055	argininosuccinate synthase activity	molecular_function	6	1	2827	1	18274	0.154701
GO:0035851	Krueppel-associated box domain binding	molecular_function	6	1	2827	1	18274	0.154701
GO:0048499	synaptic vesicle membrane organization	biological_process	6	1	2827	1	18274	0.154701
GO:0033368	protease localization to mast cell secretory granule	biological_process	10	1	2827	1	18274	0.154701
GO:0070407	oxidation-dependent protein catabolic process	biological_process	10	1	2827	1	18274	0.154701
GO:0004361	glutaryl-CoA dehydrogenase activity	molecular_function	7	1	2827	1	18274	0.154701
GO:0097226	sperm mitochondrial sheath	cellular_component	5	1	2827	1	18274	0.154701
GO:0052853	long-chain-(S)-2-hydroxy-long-chain-acid oxidase activity	molecular_function	8	1	2827	1	18274	0.154701
GO:0002034	regulation of blood vessel size by renin-angiotensin	biological_process	8	1	2827	1	18274	0.154701
GO:0009000	selenocysteine lyase activity	molecular_function	6	1	2827	1	18274	0.154701
GO:0008615	pyridoxine biosynthetic process	biological_process	7	1	2827	1	18274	0.154701
GO:0042602	riboflavin reductase (NADPH) activity	molecular_function	7	1	2827	1	18274	0.154701
GO:0052903	N1-acetylspermine:oxygen oxidoreductase (3-acetamidopropanal-forming) activity	molecular_function	7	1	2827	1	18274	0.154701
GO:0009605	response to external stimulus	biological_process	4	1	2827	1	18274	0.154701
GO:0004617	phosphoglycerate dehydrogenase activity	molecular_function	7	1	2827	1	18274	0.154701
GO:0050577	GDP-L-fucose synthase activity	molecular_function	7	1	2827	1	18274	0.154701
GO:1900226	negative regulation of NLRP3 inflammasome complex assembly	biological_process	8	1	2827	1	18274	0.154701
GO:0019115	benzaldehyde dehydrogenase activity	molecular_function	8	1	2827	1	18274	0.154701
GO:1903136	cuprous ion binding	molecular_function	9	1	2827	1	18274	0.154701
GO:0044790	negative regulation by host of viral release from host cell	biological_process	9	1	2827	1	18274	0.154701
GO:1903181	positive regulation of dopamine biosynthetic process	biological_process	9	1	2827	1	18274	0.154701
GO:0006567	threonine catabolic process	biological_process	12	1	2827	1	18274	0.154701
GO:0044103	L-arabinose 1-dehydrogenase (NADP+) activity	molecular_function	7	1	2827	1	18274	0.154701
GO:0002263	cell activation involved in immune response	biological_process	5	1	2827	1	18274	0.154701
GO:0015037	peptide disulfide oxidoreductase activity	molecular_function	7	1	2827	1	18274	0.154701
GO:0000246	delta24(24-1) sterol reductase activity	molecular_function	7	1	2827	1	18274	0.154701
GO:0000773	phosphatidyl-N-methylethanolamine N-methyltransferase activity	molecular_function	8	1	2827	1	18274	0.154701
GO:0036030	protein C inhibitor-plasma kallikrein complex	cellular_component	7	1	2827	1	18274	0.154701
GO:0070877	microprocessor complex	cellular_component	6	1	2827	1	18274	0.154701
GO:0030656	regulation of vitamin metabolic process	biological_process	7	1	2827	1	18274	0.154701
GO:2000109	regulation of macrophage apoptotic process	biological_process	10	1	2827	1	18274	0.154701
GO:0003885	D-arabinono-1,4-lactone oxidase activity	molecular_function	7	1	2827	1	18274	0.154701
GO:0045738	negative regulation of DNA repair	biological_process	10	1	2827	1	18274	0.154701
GO:2000348	regulation of CD40 signaling pathway	biological_process	8	1	2827	1	18274	0.154701
GO:0004838	L-tyrosine:2-oxoglutarate aminotransferase activity	molecular_function	8	1	2827	1	18274	0.154701
GO:1903723	negative regulation of centriole elongation	biological_process	12	1	2827	1	18274	0.154701
GO:2000628	regulation of miRNA metabolic process	biological_process	9	1	2827	1	18274	0.154701
GO:1901707	leptomycin B binding	molecular_function	6	1	2827	1	18274	0.154701
GO:0042732	D-xylose metabolic process	biological_process	8	1	2827	1	18274	0.154701
GO:0072254	metanephric glomerular mesangial cell differentiation	biological_process	9	1	2827	1	18274	0.154701
GO:0019836	hemolysis by symbiont of host erythrocytes	biological_process	10	1	2827	1	18274	0.154701
GO:0043649	dicarboxylic acid catabolic process	biological_process	9	1	2827	1	18274	0.154701
GO:0036266	Cdc48p-Npl4p-Vms1p AAA ATPase complex	cellular_component	6	1	2827	1	18274	0.154701
GO:0046986	negative regulation of hemoglobin biosynthetic process	biological_process	9	1	2827	1	18274	0.154701
GO:0046051	UTP metabolic process	biological_process	11	1	2827	1	18274	0.154701
GO:0006062	sorbitol catabolic process	biological_process	10	1	2827	1	18274	0.154701
GO:0016461	unconventional myosin complex	cellular_component	5	1	2827	1	18274	0.154701
GO:0016125	sterol metabolic process	biological_process	7	1	2827	1	18274	0.154701
GO:0051903	S-(hydroxymethyl)glutathione dehydrogenase activity	molecular_function	7	1	2827	1	18274	0.154701
GO:0034831	(R)-(-)-1,2,3,4-tetrahydronaphthol dehydrogenase activity	molecular_function	7	1	2827	1	18274	0.154701
GO:0090343	positive regulation of cell aging	biological_process	7	1	2827	1	18274	0.154701
GO:0004157	dihydropyrimidinase activity	molecular_function	7	1	2827	1	18274	0.154701
GO:0072389	flavin adenine dinucleotide catabolic process	biological_process	8	1	2827	1	18274	0.154701
GO:0008111	alpha-methylacyl-CoA racemase activity	molecular_function	6	1	2827	1	18274	0.154701
GO:0000839	Hrd1p ubiquitin ligase ERAD-L complex	cellular_component	9	1	2827	1	18274	0.154701
GO:2001030	negative regulation of cellular glucuronidation	biological_process	10	1	2827	1	18274	0.154701
GO:0097089	methyl-branched fatty acid metabolic process	biological_process	10	1	2827	1	18274	0.154701
GO:0030421	defecation	biological_process	6	1	2827	1	18274	0.154701
GO:0061481	response to TNF agonist	biological_process	5	1	2827	1	18274	0.154701
GO:1903461	Okazaki fragment processing involved in mitotic DNA replication	biological_process	9	1	2827	1	18274	0.154701
GO:0045906	negative regulation of vasoconstriction	biological_process	10	1	2827	1	18274	0.154701
GO:0044329	canonical Wnt signaling pathway involved in positive regulation of cell-cell adhesion	biological_process	9	1	2827	1	18274	0.154701
GO:0042625	ATPase coupled ion transmembrane transporter activity	molecular_function	6	1	2827	1	18274	0.154701
GO:0004777	succinate-semialdehyde dehydrogenase (NAD+) activity	molecular_function	7	1	2827	1	18274	0.154701
GO:0051160	L-xylitol catabolic process	biological_process	10	1	2827	1	18274	0.154701
GO:0005072	transforming growth factor beta receptor, cytoplasmic mediator activity	molecular_function	4	1	2827	1	18274	0.154701
GO:0006294	nucleotide-excision repair, preincision complex assembly	biological_process	9	1	2827	1	18274	0.154701
GO:0004056	argininosuccinate lyase activity	molecular_function	7	1	2827	1	18274	0.154701
GO:0060545	positive regulation of necroptotic process	biological_process	10	1	2827	1	18274	0.154701
GO:0036179	osteoclast maturation	biological_process	6	1	2827	1	18274	0.154701
GO:1903420	protein localization to endoplasmic reticulum tubular network	biological_process	9	1	2827	1	18274	0.154701
GO:0045212	neurotransmitter receptor biosynthetic process	biological_process	8	1	2827	1	18274	0.154701
GO:1901991	negative regulation of mitotic cell cycle phase transition	biological_process	9	1	2827	1	18274	0.154701
GO:0019966	interleukin-1 binding	molecular_function	6	1	2827	1	18274	0.154701
GO:0005350	pyrimidine nucleobase transmembrane transporter activity	molecular_function	6	1	2827	1	18274	0.154701
GO:0007174	epidermal growth factor catabolic process	biological_process	11	1	2827	1	18274	0.154701
GO:1902959	regulation of aspartic-type endopeptidase activity involved in amyloid precursor protein catabolic process	biological_process	11	1	2827	1	18274	0.154701
GO:0032419	extrinsic component of lysosome membrane	cellular_component	7	1	2827	1	18274	0.154701
GO:0008118	N-acetyllactosaminide alpha-2,3-sialyltransferase activity	molecular_function	7	1	2827	1	18274	0.154701
GO:0006106	fumarate metabolic process	biological_process	9	1	2827	1	18274	0.154701
GO:0010273	detoxification of copper ion	biological_process	5	1	2827	1	18274	0.154701
GO:0052659	inositol-1,3,4,5-tetrakisphosphate 5-phosphatase activity	molecular_function	10	1	2827	1	18274	0.154701
GO:0046209	nitric oxide metabolic process	biological_process	6	1	2827	1	18274	0.154701
GO:0017113	dihydropyrimidine dehydrogenase (NADP+) activity	molecular_function	7	1	2827	1	18274	0.154701
GO:0000252	C-3 sterol dehydrogenase (C-4 sterol decarboxylase) activity	molecular_function	7	1	2827	1	18274	0.154701
GO:0005757	mitochondrial permeability transition pore complex	cellular_component	6	1	2827	1	18274	0.154701
GO:0004320	oleoyl-[acyl-carrier-protein] hydrolase activity	molecular_function	9	1	2827	1	18274	0.154701
GO:0006714	sesquiterpenoid metabolic process	biological_process	9	1	2827	1	18274	0.154701
GO:0015682	ferric iron transport			1	2827	1	18274	0.154701
GO:0019448	L-cysteine catabolic process	biological_process	12	1	2827	1	18274	0.154701
GO:0046459	short-chain fatty acid metabolic process	biological_process	10	1	2827	1	18274	0.154701
GO:1901890	positive regulation of cell junction assembly	biological_process	7	1	2827	1	18274	0.154701
GO:0006145	purine nucleobase catabolic process	biological_process	10	1	2827	1	18274	0.154701
GO:0051538	3 iron, 4 sulfur cluster binding	molecular_function	6	1	2827	1	18274	0.154701
GO:0060702	negative regulation of endoribonuclease activity	biological_process	11	1	2827	1	18274	0.154701
GO:0032416	negative regulation of sodium:proton antiporter activity	biological_process	12	1	2827	1	18274	0.154701
GO:0035410	dihydrotestosterone 17-beta-dehydrogenase activity	molecular_function	7	1	2827	1	18274	0.154701
GO:0070217	transcription factor TFIIIB complex assembly	biological_process	8	1	2827	1	18274	0.154701
GO:0018451	epoxide dehydrogenase activity	molecular_function	7	1	2827	1	18274	0.154701
GO:0033765	steroid dehydrogenase activity, acting on the CH-CH group of donors	molecular_function	6	1	2827	1	18274	0.154701
GO:0036112	medium-chain fatty-acyl-CoA metabolic process	biological_process	9	1	2827	1	18274	0.154701
GO:0005024	transforming growth factor beta-activated receptor activity	molecular_function	10	1	2827	1	18274	0.154701
GO:0072752	cellular response to rapamycin	biological_process	7	1	2827	1	18274	0.154701
GO:0018293	protein-FAD linkage	biological_process	10	1	2827	1	18274	0.154701
GO:0018452	5-exo-hydroxycamphor dehydrogenase activity	molecular_function	7	1	2827	1	18274	0.154701
GO:0050038	L-xylulose reductase (NADP+) activity	molecular_function	7	1	2827	1	18274	0.154701
GO:0005534	galactose binding	molecular_function	6	1	2827	1	18274	0.154701
GO:0036024	protein C inhibitor-TMPRSS7 complex	cellular_component	7	1	2827	1	18274	0.154701
GO:0016876	ligase activity, forming aminoacyl-tRNA and related compounds			1	2827	1	18274	0.154701
GO:2000191	regulation of fatty acid transport	biological_process	8	1	2827	1	18274	0.154701
GO:1900210	positive regulation of cardiolipin metabolic process	biological_process	10	1	2827	1	18274	0.154701
GO:0097272	ammonia homeostasis	biological_process	7	1	2827	1	18274	0.154701
GO:0032785	negative regulation of DNA-templated transcription, elongation	biological_process	10	1	2827	1	18274	0.154701
GO:0004351	glutamate decarboxylase activity	molecular_function	7	1	2827	1	18274	0.154701
GO:1903204	negative regulation of oxidative stress-induced neuron death	biological_process	9	1	2827	1	18274	0.154701
GO:0006982	response to lipid hydroperoxide	biological_process	6	1	2827	1	18274	0.154701
GO:0019842	vitamin binding	molecular_function	5	1	2827	1	18274	0.154701
GO:1903168	positive regulation of pyrroline-5-carboxylate reductase activity	biological_process	8	1	2827	1	18274	0.154701
GO:0000305	response to oxygen radical	biological_process	7	1	2827	1	18274	0.154701
GO:1990046	stress-induced mitochondrial fusion	biological_process	8	1	2827	1	18274	0.154701
GO:0042360	vitamin E metabolic process	biological_process	7	1	2827	1	18274	0.154701
GO:0060354	negative regulation of cell adhesion molecule production	biological_process	7	1	2827	1	18274	0.154701
GO:0042823	pyridoxal phosphate biosynthetic process	biological_process	8	1	2827	1	18274	0.154701
GO:0045016	mitochondrial magnesium ion transport	biological_process	12	1	2827	1	18274	0.154701
GO:1903281	positive regulation of calcium:sodium antiporter activity	biological_process	9	1	2827	1	18274	0.154701
GO:0050252	retinol O-fatty-acyltransferase activity	molecular_function	8	1	2827	1	18274	0.154701
GO:0060481	lobar bronchus epithelium development	biological_process	8	1	2827	1	18274	0.154701
GO:0008853	exodeoxyribonuclease III activity	molecular_function	10	1	2827	1	18274	0.154701
GO:0004024	alcohol dehydrogenase activity, zinc-dependent	molecular_function	8	1	2827	1	18274	0.154701
GO:0008732	L-allo-threonine aldolase activity	molecular_function	8	1	2827	1	18274	0.154701
GO:0050508	glucuronosyl-N-acetylglucosaminyl-proteoglycan 4-alpha-N-acetylglucosaminyltransferase activity	molecular_function	8	1	2827	1	18274	0.154701
GO:0022607	cellular component assembly	biological_process	5	1	2827	1	18274	0.154701
GO:0004155	6,7-dihydropteridine reductase activity	molecular_function	7	1	2827	1	18274	0.154701
GO:2000397	positive regulation of ubiquitin-dependent endocytosis	biological_process	9	1	2827	1	18274	0.154701
GO:0043183	vascular endothelial growth factor receptor 1 binding	molecular_function	8	1	2827	1	18274	0.154701
GO:0046940	nucleoside monophosphate phosphorylation	biological_process	9	1	2827	1	18274	0.154701
GO:1901639	XDP catabolic process	biological_process	12	1	2827	1	18274	0.154701
GO:0036028	protein C inhibitor-thrombin complex	cellular_component	7	1	2827	1	18274	0.154701
GO:0030834	regulation of actin filament depolymerization	biological_process	8	1	2827	1	18274	0.154701
GO:0015439	heme-transporting ATPase activity	molecular_function	7	1	2827	1	18274	0.154701
GO:1902979	mitotic DNA replication termination	biological_process	11	1	2827	1	18274	0.154701
GO:1903611	negative regulation of calcium-dependent ATPase activity	biological_process	9	1	2827	1	18274	0.154701
GO:0090297	positive regulation of mitochondrial DNA replication	biological_process	12	1	2827	1	18274	0.154701
GO:0090387	phagolysosome assembly involved in apoptotic cell clearance	biological_process	10	1	2827	1	18274	0.154701
GO:0019451	L-cysteine catabolic process to pyruvate, using cysteine dioxygenase	biological_process	11	1	2827	1	18274	0.154701
GO:0034760	negative regulation of iron ion transmembrane transport	biological_process	11	1	2827	1	18274	0.154701
GO:0033709	D-arabinitol dehydrogenase, D-ribulose forming (NADP+) activity	molecular_function	7	1	2827	1	18274	0.154701
GO:0030323	respiratory tube development	biological_process	6	1	2827	1	18274	0.154701
GO:0005731	nucleolus organizer region	cellular_component	8	1	2827	1	18274	0.154701
GO:0050313	sulfur dioxygenase activity	molecular_function	7	1	2827	1	18274	0.154701
GO:0050509	N-acetylglucosaminyl-proteoglycan 4-beta-glucuronosyltransferase activity	molecular_function	8	1	2827	1	18274	0.154701
GO:0000291	nuclear-transcribed mRNA catabolic process, exonucleolytic	biological_process	12	1	2827	1	18274	0.154701
GO:0016813	hydrolase activity, acting on carbon-nitrogen (but not peptide) bonds, in linear amidines	molecular_function	6	1	2827	1	18274	0.154701
GO:0044324	regulation of transcription involved in anterior/posterior axis specification	biological_process	10	1	2827	1	18274	0.154701
GO:0006780	uroporphyrinogen III biosynthetic process	biological_process	9	1	2827	1	18274	0.154701
GO:0008115	sarcosine oxidase activity	molecular_function	7	1	2827	1	18274	0.154701
GO:0019676	ammonia assimilation cycle	biological_process	12	1	2827	1	18274	0.154701
GO:2000266	regulation of blood coagulation, intrinsic pathway	biological_process	8	1	2827	1	18274	0.154701
GO:0031177	phosphopantetheine binding	molecular_function	6	1	2827	1	18274	0.154701
GO:0004043	L-aminoadipate-semialdehyde dehydrogenase activity	molecular_function	7	1	2827	1	18274	0.154701
GO:0000225	N-acetylglucosaminylphosphatidylinositol deacetylase activity	molecular_function	7	1	2827	1	18274	0.154701
GO:0004397	histidine ammonia-lyase activity	molecular_function	7	1	2827	1	18274	0.154701
GO:0005175	CD27 receptor binding	molecular_function	8	1	2827	1	18274	0.154701
GO:0004819	glutamine-tRNA ligase activity	molecular_function	7	1	2827	1	18274	0.154701
GO:0004607	phosphatidylcholine-sterol O-acyltransferase activity	molecular_function	8	1	2827	1	18274	0.154701
GO:0052854	medium-chain-(S)-2-hydroxy-acid oxidase activity	molecular_function	8	1	2827	1	18274	0.154701
GO:0060422	peptidyl-dipeptidase inhibitor activity	molecular_function	7	1	2827	1	18274	0.154701
GO:0036488	CHOP-C/EBP complex	cellular_component	7	1	2827	1	18274	0.154701
GO:0046296	glycolate catabolic process	biological_process	7	1	2827	1	18274	0.154701
GO:0009386	translational attenuation	biological_process	10	1	2827	1	18274	0.154701
GO:0042737	drug catabolic process	biological_process	6	1	2827	1	18274	0.154701
GO:0004496	mevalonate kinase activity	molecular_function	7	1	2827	1	18274	0.154701
GO:0098504	DNA 3' dephosphorylation involved in DNA repair	biological_process	10	1	2827	1	18274	0.154701
GO:1900038	negative regulation of cellular response to hypoxia	biological_process	7	1	2827	1	18274	0.154701
GO:0004060	arylamine N-acetyltransferase activity	molecular_function	9	1	2827	1	18274	0.154701
GO:0036018	cellular response to erythropoietin	biological_process	8	1	2827	1	18274	0.154701
GO:0043120	tumor necrosis factor binding	molecular_function	6	1	2827	1	18274	0.154701
GO:0004347	glucose-6-phosphate isomerase activity	molecular_function	7	1	2827	1	18274	0.154701
GO:0003939	L-iditol 2-dehydrogenase activity	molecular_function	7	1	2827	1	18274	0.154701
GO:0000111	nucleotide-excision repair factor 2 complex	cellular_component	7	1	2827	1	18274	0.154701
GO:0036004	GAF domain binding	molecular_function	6	1	2827	1	18274	0.154701
GO:0019628	urate catabolic process	biological_process	6	1	2827	1	18274	0.154701
GO:0032919	spermine acetylation	biological_process	11	1	2827	1	18274	0.154701
GO:0051972	regulation of telomerase activity	biological_process	7	1	2827	1	18274	0.154701
GO:0003353	positive regulation of cilium movement	biological_process	9	1	2827	1	18274	0.154701
GO:0047409	alkenylglycerophosphoethanolamine hydrolase activity	molecular_function	7	1	2827	1	18274	0.154701
GO:0001851	complement component C3b binding	molecular_function	6	1	2827	1	18274	0.154701
GO:0002573	myeloid leukocyte differentiation	biological_process	7	1	2827	1	18274	0.154701
GO:0006710	androgen catabolic process	biological_process	8	1	2827	1	18274	0.154701
GO:0003842	1-pyrroline-5-carboxylate dehydrogenase activity	molecular_function	7	1	2827	1	18274	0.154701
GO:0034353	RNA pyrophosphohydrolase activity	molecular_function	8	1	2827	1	18274	0.154701
GO:0008398	sterol 14-demethylase activity	molecular_function	7	1	2827	1	18274	0.154701
GO:0044240	multicellular organism lipid catabolic process			1	2827	1	18274	0.154701
GO:0036026	protein C inhibitor-PLAT complex	cellular_component	7	1	2827	1	18274	0.154701
GO:0015192	L-phenylalanine transmembrane transporter activity	molecular_function	7	1	2827	1	18274	0.154701
GO:0001042	RNA polymerase I core binding	molecular_function	8	1	2827	1	18274	0.154701
GO:0042658	MHC class II protein binding, via antigen binding groove	molecular_function	8	1	2827	1	18274	0.154701
GO:0047444	N-acylneuraminate-9-phosphate synthase activity	molecular_function	6	1	2827	1	18274	0.154701
GO:0004998	transferrin receptor activity	molecular_function	4	1	2827	1	18274	0.154701
GO:0097144	BAX complex	cellular_component	5	1	2827	1	18274	0.154701
GO:0046526	D-xylulose reductase activity	molecular_function	7	1	2827	1	18274	0.154701
GO:0042840	D-glucuronate catabolic process	biological_process	10	1	2827	1	18274	0.154701
GO:0016655	oxidoreductase activity, acting on NAD(P)H, quinone or similar compound as acceptor	molecular_function	6	1	2827	1	18274	0.154701
GO:0032867	L-arabinose:NADP reductase activity	molecular_function	10	1	2827	1	18274	0.154701
GO:0050480	imidazolonepropionase activity	molecular_function	7	1	2827	1	18274	0.154701
GO:0008903	hydroxypyruvate isomerase activity	molecular_function	7	1	2827	1	18274	0.154701
GO:0032581	ER-dependent peroxisome organization	biological_process	7	1	2827	1	18274	0.154701
GO:0046909	intermembrane transport	biological_process		1	2827	1	18274	0.154701
GO:0034463	90S preribosome assembly	biological_process	9	1	2827	1	18274	0.154701
GO:0004124	cysteine synthase activity	molecular_function	6	1	2827	1	18274	0.154701
GO:0010309	acireductone dioxygenase [iron(II)-requiring] activity	molecular_function	7	1	2827	1	18274	0.154701
GO:0004341	gluconolactonase activity	molecular_function	7	1	2827	1	18274	0.154701
GO:0046901	tetrahydrofolylpolyglutamate biosynthetic process	biological_process	8	1	2827	1	18274	0.154701
GO:2001273	regulation of glucose import in response to insulin stimulus	biological_process		1	2827	1	18274	0.154701
GO:0023057	negative regulation of signaling	biological_process	6	1	2827	1	18274	0.154701
GO:0036029	protein C inhibitor-KLK3 complex	cellular_component	7	1	2827	1	18274	0.154701
GO:0015980	energy derivation by oxidation of organic compounds	biological_process	6	1	2827	1	18274	0.154701
GO:0045799	positive regulation of chromatin assembly or disassembly	biological_process	11	1	2827	1	18274	0.154701
GO:0051283	negative regulation of sequestering of calcium ion	biological_process	7	1	2827	1	18274	0.154701
GO:0015913	short-chain fatty acid import	biological_process	10	1	2827	1	18274	0.154701
GO:0035693	NOS2-CD74 complex	cellular_component	4	1	2827	1	18274	0.154701
GO:0061433	cellular response to caloric restriction	biological_process	6	1	2827	1	18274	0.154701
GO:0070267	oncosis	biological_process	8	1	2827	1	18274	0.154701
GO:0001315	age-dependent response to reactive oxygen species	biological_process	7	1	2827	1	18274	0.154701
GO:0031531	thyrotropin-releasing hormone receptor binding	molecular_function	7	1	2827	1	18274	0.154701
GO:0034875	caffeine oxidase activity	molecular_function	7	1	2827	1	18274	0.154701
GO:0000053	argininosuccinate metabolic process	biological_process	6	1	2827	1	18274	0.154701
GO:0004085	butyryl-CoA dehydrogenase activity	molecular_function	7	1	2827	1	18274	0.154701
GO:0035691	macrophage migration inhibitory factor signaling pathway	biological_process	7	1	2827	1	18274	0.154701
GO:0060695	negative regulation of cholesterol transporter activity	biological_process	11	1	2827	1	18274	0.154701
GO:0004648	O-phospho-L-serine:2-oxoglutarate aminotransferase activity	molecular_function	7	1	2827	1	18274	0.154701
GO:0097183	protein C inhibitor-coagulation factor XI complex	cellular_component	7	1	2827	1	18274	0.154701
GO:0061081	positive regulation of myeloid leukocyte cytokine production involved in immune response	biological_process	9	1	2827	1	18274	0.154701
GO:0050144	nucleoside deoxyribosyltransferase activity	molecular_function	7	1	2827	1	18274	0.154701
GO:0004776	succinate-CoA ligase (GDP-forming) activity	molecular_function	8	1	2827	1	18274	0.154701
GO:0036222	XTP diphosphatase activity	molecular_function	9	1	2827	1	18274	0.154701
GO:0035380	very long-chain-3-hydroxyacyl-CoA dehydrogenase activity	molecular_function	7	1	2827	1	18274	0.154701
GO:0004411	homogentisate 1,2-dioxygenase activity	molecular_function	7	1	2827	1	18274	0.154701
GO:0004733	pyridoxamine-phosphate oxidase activity	molecular_function	7	1	2827	1	18274	0.154701
GO:0051181	cofactor transport	biological_process	6	1	2827	1	18274	0.154701
GO:0072671	mitochondria-associated ubiquitin-dependent protein catabolic process	biological_process	12	1	2827	1	18274	0.154701
GO:2001272	positive regulation of cysteine-type endopeptidase activity involved in execution phase of apoptosis	biological_process	11	1	2827	1	18274	0.154701
GO:1900168	positive regulation of glial cell-derived neurotrophic factor secretion	biological_process	9	1	2827	1	18274	0.154701
GO:0002296	T-helper 1 cell lineage commitment	biological_process	10	1	2827	1	18274	0.154701
GO:0006231	dTMP biosynthetic process	biological_process	12	1	2827	1	18274	0.154701
GO:0009820	alkaloid metabolic process	biological_process	6	1	2827	1	18274	0.154701
GO:0043973	histone H3-K4 acetylation	biological_process	12	1	2827	1	18274	0.154701
GO:0042412	taurine biosynthetic process	biological_process	7	1	2827	1	18274	0.154701
GO:0009750	response to fructose	biological_process	9	1	2827	1	18274	0.154701
GO:0048532	anatomical structure arrangement	biological_process	4	1	2827	1	18274	0.154701
GO:0060734	regulation of endoplasmic reticulum stress-induced eIF2 alpha phosphorylation	biological_process	10	1	2827	1	18274	0.154701
GO:0005137	interleukin-5 receptor binding	molecular_function	7	1	2827	1	18274	0.154701
GO:0080101	phosphatidyl-N-dimethylethanolamine N-methyltransferase activity	molecular_function	8	1	2827	1	18274	0.154701
GO:0008207	C21-steroid hormone metabolic process	biological_process	7	1	2827	1	18274	0.154701
GO:0051873	killing by host of symbiont cells	biological_process	9	1	2827	1	18274	0.154701
GO:0071931	positive regulation of transcription involved in G1/S transition of mitotic cell cycle	biological_process	10	1	2827	1	18274	0.154701
GO:0006535	cysteine biosynthetic process from serine	biological_process	12	1	2827	1	18274	0.154701
GO:0034602	oxoglutarate dehydrogenase (NAD+) activity	molecular_function	7	1	2827	1	18274	0.154701
GO:0004092	carnitine O-acetyltransferase activity	molecular_function	9	1	2827	1	18274	0.154701
GO:0070427	nucleotide-binding oligomerization domain containing 1 signaling pathway	biological_process	10	1	2827	1	18274	0.154701
GO:0006097	glyoxylate cycle	biological_process	7	1	2827	1	18274	0.154701
GO:1902546	positive regulation of DNA N-glycosylase activity	biological_process	8	1	2827	1	18274	0.154701
GO:0036111	very long-chain fatty-acyl-CoA metabolic process	biological_process	9	1	2827	1	18274	0.154701
GO:2001023	regulation of response to drug	biological_process	6	1	2827	1	18274	0.154701
GO:0086097	phospholipase C-activating angiotensin-activated signaling pathway	biological_process	7	1	2827	1	18274	0.154701
GO:0060159	regulation of dopamine receptor signaling pathway	biological_process	9	1	2827	1	18274	0.154701
GO:0008397	sterol 12-alpha-hydroxylase activity	molecular_function	7	1	2827	1	18274	0.154701
GO:0072180	mesonephric duct morphogenesis	biological_process	11	1	2827	1	18274	0.154701
GO:1901003	negative regulation of fermentation	biological_process	8	1	2827	1	18274	0.154701
GO:0003158	endothelium development	biological_process	7	1	2827	1	18274	0.154701
GO:1902396	protein localization to bicellular tight junction	biological_process	7	1	2827	1	18274	0.154701
GO:0060785	regulation of apoptosis involved in tissue homeostasis	biological_process	9	1	2827	1	18274	0.154701
GO:0035730	S-nitrosoglutathione binding	molecular_function	5	1	2827	1	18274	0.154701
GO:0045940	positive regulation of steroid metabolic process	biological_process	9	1	2827	1	18274	0.154701
GO:0032203	telomere formation via telomerase	biological_process	7	1	2827	1	18274	0.154701
GO:0097510	base-excision repair, AP site formation via deaminated base removal	biological_process	9	1	2827	1	18274	0.154701
GO:0044105	L-xylulose reductase (NAD+) activity	molecular_function	7	1	2827	1	18274	0.154701
GO:1900060	negative regulation of ceramide biosynthetic process	biological_process	9	1	2827	1	18274	0.154701
GO:2000003	positive regulation of DNA damage checkpoint	biological_process	8	1	2827	1	18274	0.154701
GO:0003905	alkylbase DNA N-glycosylase activity	molecular_function	8	1	2827	1	18274	0.154701
[truncated: 4,358 more rows]

## Sheet: KEGG pathways
S3 KEGG pathways of top 3000 highly expressed genes among four groups
pathway_id	pathway_name	Genes	S.gene.number	TS.gene.number	B.gene.number	TB.gene.number	pvalue		Note: S gene number: the number of significant DEGs which annotated to a specific KEGG pathway; TS gene number: the number of significant DEGs; B gene number: the number of genes which annotated to a specific KEGG pathway; TB gene number: the total number of genes.
ko04932	Non-alcoholic fatty liver disease (NAFLD)	ADIPOR1;KLHL12;AKT1;ATF4;BAX;FTL;BID;CDC42;CEBPA;DDIT3;GSK3A;JUN;LOC100861263;LOC102168533;LOC102169976;LOC102170877;LOC102171149;LOC102172289;LOC102172376;LOC102173562;LOC102175092;LOC102176290;LOC102179036;LOC102179291;LOC102182294;LOC102183616;LOC102184502;LOC102186286;LOC102187154;LOC102187496;LOC102188021;LOC102188264;LOC102188434;LOC102188675;LOC102191741;LOC106502688;RXRA;LOC108633170;LOC1…	86	2128	180	12951	0
ko05016	Huntington's disease	AP2A1;AP2A2;AP2M1;AP2S1;ATP5A1;ATP5B;ATP5C1;ATP5D;ATP5E;ATP5F1;ATP5G1;ATP5G2;ATP5G3;ATP5H;ATP5J;ATP5O;BAX;FTL;CLTA;CLTB;CLTC;CREB3L3;CREB3;DCTN1;DCTN2;EPB42;HDAC1;LOC100861263;LOC102168533;LOC102169976;LOC102170877;LOC102171149;LOC102172289;LOC102172376;LOC102173562;LOC102175092;LOC102176290;LOC102178813;LOC102179036;LOC102179291;LOC102183616;LOC102184502;LOC102186286;LOC102187154;LOC102187496;LO…	107	2128	252	12951	0
ko03010	Ribosome	EMC3;EMC7;ETFA;FAU;LLPH;LOC100861018;LOC102168414;LOC102169255;LOC102169442;LOC102171034;LOC102171492;LOC102172558;LOC102173056;LOC102173098;LOC102173161;LOC102173750;LOC102173911;LOC102174238;LOC102175205;LOC102175427;LOC102175602;LOC102175871;LOC102176283;LOC102177244;LOC102178261;LOC102179869;LOC102180169;LOC102181054;LOC102181479;LOC102181791;LOC102183898;LOC102184218;LOC102186381;LOC10218640…	156	2128	347	12951	0
ko00190	Oxidative phosphorylation	ATP13A1;ATP5A1;ATP5B;ATP5C1;ATP5D;ATP5E;ATP5F1;ATP5G1;ATP5G2;ATP5G3;ATP5H;ATP5J2;ATP5J;ATP5L;ATP5O;ATP6V0A1;ATP6V0B;ATP6V0C;ATP6V0D1;ATP6V0E1;ATP6V1E1;ATP6V1F;ATP6V1G1;LOC100861263;LOC102168533;LOC102169976;LOC102170266;LOC102170877;LOC102171149;LOC102172289;LOC102172376;LOC102173562;LOC102175092;LOC102176290;LOC102179036;LOC102179291;LOC102183616;LOC102184502;LOC102186286;LOC102187154;LOC1021874…	91	2128	159	12951	6.5681e-32
ko05012	Parkinson's disease	ATP5A1;ATP5B;ATP5C1;ATP5D;ATP5E;ATP5F1;ATP5G1;ATP5G2;ATP5G3;ATP5H;ATP5J;ATP5O;FLII;GNAI2;HTRA2;LOC100861263;LOC102168533;LOC102169976;LOC102170877;LOC102171149;LOC102172289;LOC102172376;LOC102173562;LOC102175092;LOC102176290;LOC102178813;LOC102179036;LOC102179291;LOC102183616;LOC102184502;LOC102186286;LOC102187154;LOC102187496;LOC102188021;LOC102188264;LOC102188434;LOC102188675;LOC102191741;LOC10…	91	2128	170	12951	6.82851e-29
ko05010	Alzheimer's disease	APBB3;SRA1;APLP2;APOE;ATP5A1;ATP5B;ATP5C1;ATP5D;ATP5E;ATP5F1;ATP5G1;ATP5G2;ATP5G3;ATP5H;ATP5J;ATP5O;BID;CALM1;CALM2;ECE1;GAPDH;HSD17B10;KEL;LOC100861263;LOC102168533;LOC102169976;LOC102170877;LOC102171149;LOC102172289;LOC102172376;LOC102173562;LOC102175092;LOC102176290;LOC102176799;LOC102179036;LOC102179291;LOC102183616;LOC102184502;LOC102186286;LOC102187154;LOC102187496;LOC102188021;LOC102188264…	89	2128	225	12951	2.22045e-16
ko01200	Carbon metabolism	ACAD11;ACADS;ACAT1;ACAT2;ACO1;LOC106502385;ACO2;ACSS2;AGXT;ALDH6A1;ALDOA;ALDOB;AMT;CAT;CPS1;CS;DHTKD1;SEC61A2;ECHS1;EHHADH;ENO1;EPS8L2;ESD;FBP1;FH;GAPDH;GBAS;GLUD1;GOT2;GPI;H6PD;HADHA;HAO1;HAO2;HK1;IDH1;IDH2;IDH3B;IDH3G;LOC102176799;LOC102179380;LOC102181144;LOC102184409;LOC102186197;MCEE;MDH1;MDH2;MGMT;MUT;NIPSNAP1;THOC5;OGDH;PCCB;PC;PDHB;PGAM1;PGD;PGK1;PHGDH;PKLR;PSAT1;RGN;SDHA;SDHB;SDHC;SDHD;S…	71	2128	165	12951	8.88178e-16
ko04610	Complement and coagulation cascades	AMBP;C1QA;C1QB;C1QC;C1R;C1S;C2;C3;C5;C6;C8A;C8B;C9;CD59;CFB;CFD;CFI;CPB2;F12;F13B;F2;F5;F7;F10;F9;FGA;FGB;FGG;FGL1;HABP2;HGFAC;KLKB1;KNG1;LOC102170693;LOC102171661;LOC102172711;LOC102174166;LOC102186111;LOC102174291;LOC102174926;LOC102175387;LOC102174605;LOC102175278;LOC102175466;LOC102175560;LOC102177641;LOC102179403;LOC102170043;LOC102182127;LOC102183974;LOC102184713;CFH;LOC102185401;LOC1021885…	70	2128	167	12951	3.44169e-15
ko00071	Fatty acid degradation	ACAA1;ACAA2;ACAD11;ACAD9;ACADL;ACADS;ACADVL;ACAT1;ACAT2;ACOX1;ACSL1;ACSL4;ACSL5;ALDH16A1;ALDH2;ALDH3A2;ALDH7A1;ALDH9A1;CPT1A;ECHS1;ECI1;ECI2;EHHADH;GCDH;HADHA;HADHB;HADH;LOC102168409;LOC102174619;LOC102173738;LOC102176872;LOC102178903;LOC102179380;LOC102181105;LOC102181144;LOC102183581;LOC102177153;LOC102186197;LOC108633240;LOC108635109	37	2128	66	12951	2.27702e-13
ko03040	Spliceosome	ACIN1;ANP32A;ANP32B;AUP1;DQX1;BUD31;CWC15;DCAF11;FITM1;DDX17;DDX23;DDX31;DDX39B;DDX41;DDX42;DDX5;EIF4A3;FNBP4;HDLBP;HNRNPA1;HNRNPA2B1;HNRNPA3;HNRNPC;HNRNPK;HNRNPM;HNRNPUL2;HNRNPU;HSP70.1;LOC102178315;LOC102178582;HSPA8;JMJD8;KHSRP;LOC102171608;LOC102174442;LOC102177994;LOC102179921;RBM4;LOC102184427;LOC102191038;C7H19orf24;CIRBP;LSM4;LSM7;MAGOH;NKTR;NOSIP;PCBP1;PCBP2;POLDIP3;PPIL1;PQBP1;PRPF19;PR…	95	2128	289	12951	3.02169e-12
ko00280	Valine, leucine and isoleucine degradation	ACAA1;ACAA2;ACAD11;ACAD8;ACADS;ACAT1;ACAT2;AGXT2;ALDH16A1;ALDH2;ALDH3A2;ALDH6A1;ALDH7A1;ALDH9A1;BCKDHA;BCKDHB;ECHS1;EHHADH;HADHA;HADHB;HADH;HIBADH;HMGCL;HMGCS1;HMGCS2;HSD17B10;IVD;LOC102179380;LOC102181144;LOC102182655;LOC106501968;LOC102187632;MCCC1;MCEE;MUT;PCCB	35	2128	66	12951	8.8721e-12
ko03050	Proteasome	AFG3L2;COPS5;EMC9;PSMA3;PSMA5;PSMA6;PSMA7;PSMB10;PSMB1;PSMB2;PSMB3;PSMB4;PSMB5;PSMB6;PSMB7;PSMB8;PSMC1;PSMC2;PSMC3;PSMC4;PSMC5;PSMC6;PSMD11;PSMD13;PSMD2;PSMD4;PSMD6;PSMD7;PSMD8;PSME1;PSME2;PSMF1;SHFM1	33	2128	64	12951	9.42525e-11
ko05204	Chemical carcinogenesis	EPHX1;GSTK1;GSTM3;HSD11B1;KYAT1;LOC100861197;LOC102168381;LOC102168522;LOC102168966;LOC102169935;LOC102170554;LOC102170823;LOC102173738;LOC102176872;LOC102174170;LOC102174444;LOC102186642;LOC102173702;LOC102175171;LOC102178311;LOC102181069;LOC102181105;LOC102181382;LOC102181889;LOC102178383;LOC108637838;LOC102182294;LOC102183581;LOC102177153;LOC102183750;SLX1A;LOC102185056;LOC102185621;LOC1021898…	40	2128	91	12951	5.29537e-10
ko04141	Protein processing in endoplasmic reticulum	AMFR;ATF4;ATF5;ATF6B;AUP1;DQX1;BAG6;BAX;FTL;BCAP31;BRD8;CALR;CANX;CAPN5;CRYAB;DAD1;DDIT3;DDOST;DERL1;DERL2;DHTKD1;SEC61A2;DNAJA1;DNAJA2;DNAJB11;DNAJB1;DNAJB2;DNAJC11;DNAJC7;EIF2AK1;ERP29;GANAB;HERPUD1;HERPUD2;HSP70.1;LOC102178315;LOC102178582;HSP90AA1;HSP90AB1;HSP90B1;HSPA5;HSPA8;HYOU1;JMJD8;KIAA0141;LMAN1;LMAN2;LOC102171608;LOC102174738;LOC102182048;LOC102188953;LOC108635156;LOC108637357;MARCH8;…	98	2128	329	12951	7.10867e-10
ko01230	Biosynthesis of amino acids	ABHD14B;ACO1;LOC106502385;ACO2;ACY1;ABHD14A;ALDH7A1;ALDOA;ALDOB;ARG1;ASL;ASS1;CBS;CPS1;CS;CTH;ENO1;EPS8L2;GAPDH;GLUL;GOT2;IDH1;IDH2;IDH3B;IDH3G;LOC102176799;LOC102179594;LOC102184409;MAT1A;LOC102175746;MAT2A;MED21;NAGS;OTC;PAH;PC;PGAM1;PGK1;PHGDH;PKLR;PSAT1;PYCR1;PYCRL;SHMT1;SHMT2;TAT;TKT;TPI1	45	2128	110	12951	7.86846e-10
ko04146	Peroxisome	ABCD4;ACAA1;ACOT8;ACOX1;ACOX2;ACSL1;ACSL4;ACSL5;AGXT;AMACR;CAT;COPA;CRAT;DECR1;DECR2;ECI2;EHHADH;EPHX2;GSTK1;HACL1;HAO1;HAO2;HMGCL;HNRNPL;HSD17B4;HSDL2;IDH1;IDH2;LGALS4;ECH1;LOC102169480;MPV17L;MVK;OST4;PAOX;PBXIP1;PECR;PEX16;PEX19;PEX5;PHYHD1;PHYH;PIPOX;PRDX1;PRDX2;PRDX3;PRDX5;RNF10;SCP2;LOC102181830;SLC25A42;SLC27A2;SOD1;SOD2;TNS2	53	2128	143	12951	1.82241e-09
ko00020	Citrate cycle (TCA cycle)	ACO1;LOC106502385;ACO2;CS;DHTKD1;SEC61A2;FH;IDH1;IDH2;IDH3B;IDH3G;MDH1;MDH2;MGMT;OGDH;PCK1;PCK2;PC;PDHB;SDHA;SDHB;SDHC;SDHD;SUCLG1;SUCLG2	23	2128	42	12951	1.48259e-08
ko01212	Fatty acid metabolism	ACAA1;ACAA2;ACAD11;ACAD9;ACADL;ACADS;ACADVL;ACAT1;ACAT2;ACOX1;ACSL1;ACSL4;ACSL5;CPT1A;CYB5A;ECHS1;EHHADH;FADS1;FADS2;FASN;HADHA;HADHB;HADH;LOC102169696;LOC102172837;LOC102179380;LOC102181144;PECR;PPT1;SCD;LOC102175922;TECR	31	2128	74	12951	1.75783e-07
ko00980	Metabolism of xenobiotics by cytochrome P450	DHRS7;EPHX1;GSTK1;GSTM3;HSD11B1;LOC100861197;LOC102168381;LOC102168522;LOC102170554;LOC102170823;LOC102173738;LOC102176872;LOC102174170;LOC102174444;LOC102186642;LOC102173702;LOC102175171;LOC102178311;LOC102181069;LOC102181105;LOC102181889;LOC102178383;LOC108637838;LOC102182294;LOC102183581;LOC102177153;LOC102185621;LOC102189813;LOC106503993;LOC108633298;LOC102186197;LOC102189370;LOC102190016;LOC…	32	2128	79	12951	2.83455e-07
ko00630	Glyoxylate and dicarboxylate metabolism	ACAT1;ACAT2;ACO1;LOC106502385;ACO2;AGXT;AMT;CAT;CS;GBAS;GLUL;GRHPR;HAO1;HAO2;HOGA1;HYI;MCEE;MDH1;MDH2;MUT;NIPSNAP1;THOC5;PCCB;SHMT1;SHMT2	23	2128	49	12951	5.95536e-07
ko00260	Glycine, serine and threonine metabolism	AGXT2;AGXT;ALAS1;ALAS2;ALDH7A1;AMT;CBS;CTH;FOXRED1;GAMT;GATM;GCAT;GRHPR;LOC102168295;LOC102169793;LOC102170459;LOC102174841;LOC102175297;LOC102179594;PGAM1;PHGDH;PIPOX;PSAT1;SARDH;SHMT1;SHMT2	26	2128	60	12951	7.78165e-07
ko00650	Butanoate metabolism	ACADS;ACAT1;ACAT2;ACSM1;ACSM2B;ACSM3;ACSM5;ALDH5A1;ECHS1;EHHADH;HADHA;HADH;HMGCL;HMGCS1;HMGCS2;LOC102181144	16	2128	29	12951	2.10624e-06
ko03320	PPAR signaling pathway	ACAA1;ACAD11;ACADL;ACOX1;ACOX2;ACSL1;ACSL4;ACSL5;ANGPTL3;APOA1;APOA2;APOA5;ZPR1;APOC3;SIK3;CPT1A;CYB5A;DBI;EHHADH;FABP1;FADS2;ILK;LASP1;LOC100860959;LOC102173339;LOC102177672;LOC102179380;LOC102179867;LOC102190762;LOC102191021;LOC106502688;RXRA;LOC108634606;NR1H3;NR2F6;PCK1;PCK2;PLIN3;PLIN5;SCD;LOC102175922;SCP2;LOC102181830;SLC27A2;SLC27A5;SORBS3;UBB;UBC;UCP2	44	2128	134	12951	2.13217e-06
ko00380	Tryptophan metabolism	ACAT1;ACAT2;ALDH16A1;ALDH2;ALDH3A2;ALDH7A1;ALDH9A1;AOC1;ASMTL;CAT;DHTKD1;SEC61A2;ECHS1;EHHADH;GCDH;HAAO;HADHA;HADH;KYAT1;LOC102170554;LOC102170823;LOC102186084;LOC102187632;OGDH;PGRMC1;PGRMC2	25	2128	60	12951	3.03053e-06
ko00480	Glutathione metabolism	GCLC;GPX1;GPX3;GPX4;GPX7;GSTK1;GSTM3;IDH1;IDH2;LAP3;LOC100861197;LOC102174170;LOC102174444;LOC102186642;LOC102173702;LOC102175171;LOC102181889;LOC102178383;LOC108637838;LOC102185621;LOC102189813;LOC106503993;LOC108633298;LOC102189370;LOC102190016;MGST1;MGST2;MGST3;ODC1;PGD;RRM2;SMIM11A;TXNDC12;UBL4A	27	2128	69	12951	5.20054e-06
ko00830	Retinol metabolism	ALDH1A1;DGAT1;DHRS12;DHRS3;HSD17B11;HSD17B13;LOC102168409;LOC102174619;LOC102168522;LOC102168966;LOC102169480;LOC102170554;LOC102170823;LOC102173738;LOC102176872;LOC102175265;LOC102178903;LOC102181105;LOC102181382;LOC102183581;LOC102177153;LOC102185056;LOC102185066;LOC102185739;LOC102186197;LOC102187632;LOC102190288;LOC108635608;LOC102172863;LOC102191297;LOC102191011;LOC106501747;LOC102190108;LOC…	33	2128	98	12951	2.15432e-05
ko00410	beta-Alanine metabolism	ACAD11;ALDH16A1;ALDH2;ALDH3A2;ALDH6A1;ALDH7A1;ALDH9A1;CNDP2;DPYD;DPYS;ECHS1;EHHADH;HADHA;LOC102168295;LOC102169793;LOC102170459;LOC102179380;UPB1	18	2128	42	12951	4.62925e-05
ko00010	Glycolysis / Gluconeogenesis	ACSS2;AKR1A1;ALDH16A1;ALDH2;ALDH3A2;ALDH7A1;ALDH9A1;ALDOA;ALDOB;ENO1;FBP1;G6PC3;G6PC;GALM;GAPDH;GPI;HK1;LDHB;LOC102173738;LOC102176872;LOC102176799;LOC102181105;LOC102183581;LOC102177153;LOC102186197;MGMT;PCK1;PCK2;PDHB;PGAM1;PGK1;PKLR;TPI1	31	2128	93	12951	4.72583e-05
ko00982	Drug metabolism - cytochrome P450	FMO1;FMO4;GSTK1;GSTM3;LOC100861197;LOC102168522;LOC102170554;LOC102173111;LOC102173738;LOC102176872;LOC102174170;LOC102174444;LOC102186642;LOC102173702;LOC102175171;LOC102181105;LOC102181889;LOC102178383;LOC108637838;LOC102182294;LOC102183581;LOC102177153;LOC102185621;LOC102189813;LOC106503993;LOC108633298;LOC102186197;LOC102187632;LOC102189370;LOC102190016;LOC102190288;LOC108635608;LOC102172863;…	26	2128	74	12951	6.96867e-05
ko03060	Protein export	DHTKD1;SEC61A2;HSPA5;OXA1L;SEC11C;SEC61A1;SEC61B;SEC61G;SEC62;SPCS1;SPCS2;SRP19;SRP68;SRPRA	13	2128	27	12951	0.000125377
ko00220	Arginine biosynthesis	ABHD14B;ACY1;ABHD14A;ARG1;ASL;ASS1;CPS1;GLS2;GLUD1;GLUL;GOT2;NAGS;OTC	12	2128	24	12951	0.000145002
ko05130	Pathogenic Escherichia coli infection	ARPC3;CDC42;KRT18;LOC102177846;RHOA;TUBA1A;LOC102178700;TUBB2A;LOC102172952;TUBB4A;TUBB4B;TUBB;YWHAQ;YWHAZ	12	2128	24	12951	0.000145002
ko04260	Cardiac muscle contraction	ATP1B1;FAM46A;LOC108636767;FAM46C;LOC100861263;LOC102168533;LOC102169976;LOC102170877;LOC102171149;LOC102172289;LOC102172376;LOC102173562;LOC102175092;LOC102176290;LOC102179036;LOC102179291;LOC102183616;LOC102184502;LOC102186286;LOC102187154;LOC102187496;LOC102188021;LOC102188264;LOC102188434;LOC102188675;LOC102191741;LOC108633170;LOC108633809;LOC108634457;LOC108635087;LOC108637473;MAF1;PMPCA;RNF…	38	2128	130	12951	0.000176808
ko00620	Pyruvate metabolism	ACAT1;ACAT2;ACSS2;ALDH16A1;ALDH2;ALDH3A2;ALDH7A1;ALDH9A1;FH;GLO1;GRHPR;HAGH;LDHB;LDHD;LOC102191395;MDH1;MDH2;MGMT;PCK1;PCK2;PC;PDHB;PKLR	23	2128	67	12951	0.000265899
ko01210	2-Oxocarboxylic acid metabolism	ABHD14B;ACO1;LOC106502385;ACO2;ACY1;ABHD14A;CS;GOT2;IDH1;IDH2;IDH3B;IDH3G;NAGS	11	2128	22	12951	0.000275724
ko00640	Propanoate metabolism	ACAD11;ACAT1;ACAT2;ACSS2;ALDH6A1;BCKDHA;BCKDHB;ECHS1;EHHADH;HADHA;LDHB;LOC102179380;MCEE;MUT;PCCB;SUCLG1;SUCLG2	17	2128	44	12951	0.000341101
ko00140	Steroid hormone biosynthesis	AKR1D1;COMT;DHRS7;HSD11B1;HSD17B2;HSD17B8;LOC102168522;LOC102168966;LOC102169002;LOC102177333;LOC102169696;LOC102169846;LOC102170554;LOC102170823;LOC102174036;LOC102176340;LOC102176622;LOC102176897;LOC102190498;LOC102188299;LOC102188841;LOC102187204;LOC102187932;LOC102189383;LOC102181292;LOC102181382;LOC102182294;LOC102185056;LOC102185066;LOC102185739;LOC102186942;LOC102189495;LOC102190288;LOC108…	31	2128	104	12951	0.000464055
ko05020	Prion diseases	BAX;FTL;C1QA;C1QB;C1QC;C5;C6;C8A;C8B;C9;LOC102183974;LOC108637179;MAP2K2;SGTA;SOD1;STIP1	15	2128	38	12951	0.000576896
ko05169	Epstein-Barr virus infection	AKAP8L;AKT1;AZGP1;CCNA2;CLEC4G;CSNK2B;LY6G5B;EIF2AK1;FCGRT;GTF2B;HDAC1;HSP70.1;LOC102178315;LOC102178582;HSPA8;HSPB1;IL10RB;IRF3;JUN;KRT8;LOC102171608;LOC102181202;LOC108633459;LOC108633460;LOC102184389;LOC106502711;LOC102189595;LOC108633505;LOC108637868;MAP2K3;MAPK14;NFKBIA;NFKBIB;OPTN;POLR2A;POLR2E;POLR2F;POLR2G;POLR2J;POLR2L;POLR3K;PSMC1;PSMC2;PSMC3;PSMC4;PSMC5;PSMC6;PSMD11;PSMD13;PSMD2;PSMD4;…	63	2128	259	12951	0.0006352
ko00860	Porphyrin and chlorophyll metabolism	ALAD;ALAS1;ALAS2;BLVRB;CPOX;CP;FECH;HDHD3;HMBS;HMOX1;HMOX2;LOC102168522;LOC102190288;LOC108635608;LOC102172863;LOC106503958;MMAB;PPOX;UROD;UROS;LOC108634022	18	2128	52	12951	0.00107387
ko03013	RNA transport	ACIN1;DDX39B;DDX56;DEK;EEF1A1;EIF1B;EIF1;EIF2B2;EIF3B;EIF3D;EIF3E;EIF3F;EIF3G;EIF3H;EIF3I;EIF4A1;EIF4A2;EIF4A3;EIF4B;EIF4EBP1;EIF4G1;EIF4G2;EIF4H;EIF5B;EIF5;FDX1;LOC102179921;RBM4;LOC102180659;LOC102181948;LOC102182187;LOC102184219;LOC102188953;LOC106503559;LOC108635156;LOC108637143;LOC108637684;LOC108637868;LOC108638627;LRWD1;MAGOH;NCL;NIPSNAP1;THOC5;NUP188;NUP62;NUP88;NXF1;PABPC1;PABPC4;PAIP1;P…	73	2128	316	12951	0.00118859
ko00270	Cysteine and methionine metabolism	ADI1;AGXT2;AHCY;CBS;CDO1;CHCHD10;CHCHD2;CTH;DNMT1;GCLC;GOT2;LDHB;LOC102175297;MAPRE2;MAT1A;LOC102175746;MAT2A;MDH1;MDH2;MPST;SHKBP1;TAT;TST	22	2128	70	12951	0.00138624
ko00330	Arginine and proline metabolism	AGMAT;ALDH16A1;ALDH2;ALDH3A2;ALDH4A1;ALDH7A1;ALDH9A1;AOC1;ARG1;CKB;CNDP2;GAMT;GATM;GOT2;HOGA1;LAP3;LOC106503109;PRODH2;MED21;ODC1;PYCR1;PYCRL;SAT1;SAT2	23	2128	76	12951	0.00191594
ko04975	Fat digestion and absorption	ABCG8;AGPAT2;APOA1;APOA4;APOB;DGAT1;DGAT2;FABP1;GOT2;LOC100860959;LOC102179867;PLA2G12B;PLA2G1B;PLPP2;PLPP3;SCARB1	16	2128	48	12951	0.00310201
ko00100	Steroid biosynthesis	DHCR24;EBPL;EBP;FDFT1;LIPA;LOC102177400;NSDHL;R3HDM4;SC5D;SOAT2;SQLE;VPS51;TM7SF2	12	2128	32	12951	0.00335574
ko00900	Terpenoid backbone biosynthesis	ACAT1;ACAT2;DHDDS;HMGN2;DHRS11;FDPS;RUSC1;HMGCS1;HMGCS2;LOC102191533;MVD;MVK;PBXIP1;PCYOX1	12	2128	32	12951	0.00335574
ko04964	Proximal tubule bicarbonate reclamation	ATP1B1;GLS2;GLUD1;LOC102174762;LOC108633809;MDH1;PCK1;PCK2;SLC25A10;SLC25A11;SLC25A1;SLC38A3	12	2128	32	12951	0.00335574
ko05100	Bacterial invasion of epithelial cells	ACTB;ARPC1A;ARPC1B;ARPC2;ARPC3;ARPC4;ARPC5;CDC42;CDH1;CLTA;CLTB;CLTC;CRKL;CTNNA1;CTTN;DBNL;DNM2;ELMO3;FN1;ILK;RAC1;RHOA;RHOG;ROGDI;SEPT2;SEPT9;SHC1	27	2128	98	12951	0.00366821
ko05131	Shigellosis	ARPC3;CDC42;MAPK14;RAC1;U2AF1	5	2128	8	12951	0.00430825
ko04966	Collecting duct acid secretion	ATP6V0A1;ATP6V0C;ATP6V0D1;ATP6V0E1;ATP6V1E1;ATP6V1F;ATP6V1G1;LOC102174762;SLC12A4;LCAT;SLC12A7;SLC4A1;TCIRG1	12	2128	33	12951	0.00449708
ko04612	Antigen processing and presentation	AZGP1;B2M;CALR;CANX;CD74;CTSB;CTSV;EMC9;FCGRT;HSP70.1;LOC102178315;LOC102178582;HSP90AA1;HSP90AB1;HSPA8;IFI30;LGMN;LOC102168547;LOC102171608;LOC102181202;LOC108633459;LOC108633460;LOC102184389;LOC102189356;LOC108633505;NFYC;PDIA3;PSME1;PSME2;RFXANK;TRAP1	27	2128	100	12951	0.0049554
ko05168	Herpes simplex infection	AZGP1;C1QBP;C3;C5;CD74;CDC34;CDK3;TEN1;CSNK2B;LY6G5B;DAXX;EEF1D;EIF2AK1;FCGRT;GLTSCR2;GTF2I;HMGN1;HMGN3;HNRNPK;IFNAR2;IFNGR2;IL1RN;IRF3;IRF9;JUN;KLHDC3;LOC102174738;LOC102175358;LOC102179374;LOC102179921;RBM4;LOC102181202;LOC108633459;LOC108633460;LOC102184389;LOC102184427;LOC102189356;LOC108633505;NECTIN2;NFKBIA;NFKBIB;NXF1;OPTN;POLDIP3;POLR2A;PPP1CA;PPP1CC;RBBP7;RBM10;RBM5;RBM6;RELA;RNASEK;SET;…	68	2128	307	12951	0.00505524
ko03015	mRNA surveillance pathway	ACIN1;AIP;CPSF1;CPSF3L;CPSF7;DDX39B;DMTN;EIF4A3;FKBP1A;GOLT1A;HNRNPAB;HNRNPDL;LOC102170832;LOC102179921;RBM4;LOC108637382;MAGOH;NCL;NXF1;PABPC1;PABPC4;PAPOLA;PNN;POLDIP3;PPP1CA;PPP1CC;PPP2CA;PPP2R1A;PPP2R5A;RBM38;RBM39;RNPS1;SAFB;SAP18;SLIRP;SRRM1;SSU72;TARDBP;TMEM223;TRNAU1AP;UPF1;WDR82;WDR83	42	2128	175	12951	0.00603729
ko00350	Tyrosine metabolism	COMT;FAH;GOT2;GSTZ1;HGD;HPD;LOC102168295;LOC102169793;LOC102170459;LOC102173738;LOC102176872;LOC102175132;LOC102181105;LOC102183581;LOC102177153;LOC102186197;LOC102187632;MIF;TAT	17	2128	56	12951	0.00686168
ko05134	Legionellosis	ARF1;BCL2L13;BNIP3;C3;CD14;CLK1;CLK2;CLK3;EEF1A1;EEF1G;TUT1;HSF1;HSP70.1;LOC102178315;LOC102178582;HSPA8;HSPD1;LOC102171608;LOC102180659;LOC102181948;LOC102182395;LOC102184219;LOC108637143;LOC108637684;LOC108638627;NFKBIA;RAB1A;RAB1B;RELA;SAR1A;SCD;LOC102175922;VCP;FANCG	29	2128	112	12951	0.00696133
ko00120	Primary bile acid biosynthesis	ACOT8;ACOX2;AKR1D1;AMACR;HSD17B4;LOC102173339;LOC102177672;SCP2;LOC102181830;SLC27A5	9	2128	23	12951	0.00777446
ko05110	Vibrio cholerae infection	DHTKD1;SEC61A2;KDELR1;KDELR2;LOC102188874;LOC108633189	4	2128	6	12951	0.00824036
ko05133	Pertussis	C1QA;C1QB;C1QC;C1R;C1S;C2;C3;C5;CALM1;CALM2;CD14;CFL1;DSTN;GNAI2;IRF3;JUN;LOC102170693;LOC102172711;LOC102179403;LOC102170043;LOC102188588;LOC102189753;MAPK14;MAT1A;LOC102175746;PFKFB2;C4BPB;C4BPA;RELA;RHOA;SERPING1	27	2128	105	12951	0.00989281
ko03410	Base excision repair	APEX1;DRAP1;FEN1;HMGB1;HMGB2;ITIH3;LIG1;MPG;PARP2;PCNA;POLD1;POLD4;POLE3;SSRP1;UBTF;UNG;XRCC1	17	2128	58	12951	0.0100033
ko00340	Histidine metabolism	ALDH16A1;ALDH2;ALDH3A2;ALDH7A1;ALDH9A1;AMDHD1;AOC1;CNDP2;FTCD;HAL;UROC1	11	2128	32	12951	0.0103208
ko00670	One carbon pool by folate	ALDH1L1;AMT;ATPIF1;DHFR;FTCD;LOC106503466;MTHFD1;SHMT1;SHMT2;TYMS	10	2128	28	12951	0.0106222
ko05150	Staphylococcus aureus infection	C1QA;C1QB;C1QC;C1R;C1S;C2;C3;C5;CFB;CFD;CFI;FGG;FGL1;KRT19;LOC102170693;LOC102172711;LOC102175466;LOC102184713;CFH;LOC102188588;LOC102189356;LOC102189753;LOC108634681;LOC108637766;MASP2;MBL2;PLG	26	2128	101	12951	0.0110545
ko00240	Pyrimidine metabolism	CANT1;CMPK1;DPYD;DPYS;DRAP1;DTYMK;DUT;ENTPD5;HIGD2A;ITPA;LOC102175795;LOC106502711;LOC102189595;NME3;MRPS34;NME4;NT5DC2;PCBD1;POLD1;POLD4;POLE3;POLR2A;POLR2E;POLR2F;POLR2G;POLR2J;POLR2L;POLR3K;RBM10;RBM5;RBM6;RRM2;SMIM11A;TCEA3;TK1;TXNRD2;TYMS;UPB1;UPP2	36	2128	151	12951	0.0115998
ko04212	Longevity regulating pathway - worm	CLPP;HSBP1;LOC102179223;UBL5	4	2128	7	12951	0.016736
ko00983	Drug metabolism - other enzymes	CES2;CES3;DPYD;DPYS;HIGD2A;HPRT1;ITPA;LOC102168522;LOC102169935;LOC102188073;LOC102188887;LOC102190288;LOC108635608;LOC102172863;LOC106503958;LOC106504012;LOC108635379;TK1;TNS2;UPB1;UPP2	18	2128	67	12951	0.0204741
ko00360	Phenylalanine metabolism	GOT2;HPD;LOC102168295;LOC102169793;LOC102170459;LOC102175500;LOC102175783;LOC102176061;MIF;PAH;TAT	10	2128	31	12951	0.0225317
ko00051	Fructose and mannose metabolism	ALDOA;ALDOB;FBP1;GMPPA;GMPPB;HK1;KHK;PFKFB2;C4BPB;C4BPA;SORD;TKFC;TPI1;TSTA3	12	2128	40	12951	0.0234211
ko00053	Ascorbate and aldarate metabolism	ALDH16A1;ALDH2;ALDH3A2;ALDH7A1;ALDH9A1;LOC102168522;LOC102186117;LOC102190288;LOC108635608;LOC102172863;LOC106503958;MIOX;RGN	11	2128	36	12951	0.0257069
ko00750	Vitamin B6 metabolism	LOC102187632;PDXK;PNPO;PSAT1	4	2128	8	12951	0.0291637
ko04145	Phagosome	ACTB;ACTG1;ACTR1A;ACTR2;ADAMTSL2;ATP6V0A1;ATP6V0B;ATP6V0C;ATP6V0D1;ATP6V0E1;ATP6V1E1;ATP6V1F;ATP6V1G1;AZGP1;C1R;C3;CALR;CANX;CCT3;CD14;CEP85;SH3BGRL3;CLEC4F;COLEC11;CORO1A;CTSV;DHTKD1;SEC61A2;FCGRT;HGS;ITGB5;LAMP1;LAMP2;LOC100860959;LOC102175466;LOC102177846;LOC102178426;LOC102179374;LOC102181202;LOC108633459;LOC108633460;LOC102184389;LOC102188617;LOC102189356;LOC108633505;MARCO;MAT1A;LOC10217574…	66	2128	323	12951	0.0319545
ko04142	Lysosome	ACP5;AP1B1;AP1S1;AP3D1;ATP6V0A1;ATP6V0B;ATP6V0C;ATP6V0D1;CD151;CD164;CD63;CD68;CLTA;CLTB;CLTC;CTSA;CTSB;CTSC;CTSD;CTSF;CTSV;CTSZ;DNASE2B;GGA3;GNPTG;HEXA;HEXB;IDUA;IGF2R;KLF1;DNASE2;LAMP1;LAMP2;LAPTM4A;LAPTM4B;LAPTM5;LGMN;LIPA;MAMLD1;MAN2B1;MCOLN1;NAAA;NPC2;NUCB1;PPT1;PSAP;SCPEP1;SLC17A2;TCIRG1;TSPAN3	49	2128	231	12951	0.0324567
ko04920	Adipocytokine signaling pathway	ACSL1;ACSL4;ACSL5;ADIPOR1;KLHL12;AKT1;CPT1A;G6PC3;G6PC;LOC100860959;LOC102183480;SLC2A1;LOC102190762;LOC102191021;LOC106502688;RXRA;LOC108634606;NFKBIA;NFKBIB;NR2F6;OPTN;PCK1;PCK2;PRKAB1;PRKAG1;RELA;TNFRSF1A;TRAF2	25	2128	106	12951	0.0355072
ko05014	Amyotrophic lateral sclerosis (ALS)	BAX;FTL;BCL2L1;BID;CAT;CCS;DAXX;DERL1;GRINA;MAP2K3;MAPK14;MKI67;RAB17;RAB5A;RAC1;SOD1;TMBIM1;TNFRSF1A;TOMM40L;TP53	19	2128	76	12951	0.0360159
ko01040	Biosynthesis of unsaturated fatty acids	ACAA1;ACOX1;CYB5A;FADS1;FADS2;HADHA;LOC102169696;LOC102172837;PECR;SCD;LOC102175922;TECR	11	2128	38	12951	0.0377376
ko00232	Caffeine metabolism	LOC102168228;LOC102169935;LOC102170554;TNS2	4	2128	9	12951	0.045785
ko00072	Synthesis and degradation of ketone bodies	ACAT1;ACAT2;HMGCL;HMGCS1;HMGCS2	5	2128	13	12951	0.0483938
ko00250	Alanine, aspartate and glutamate metabolism	AGXT2;AGXT;ALDH4A1;ALDH5A1;ASL;ASPG;ASS1;CPS1;GLS2;GLUD1;GLUL;GOT2	12	2128	45	12951	0.0552421
ko04962	Vasopressin-regulated water reabsorption	ARHGDIA;ARHGDIB;CREB3L3;CREB3;DCTN1;DCTN2;DYNLL1;DYNLL2;LOC102188874;LOC108633189;RAB11B;RAB17;RAB5A;RAB5C	13	2128	50	12951	0.0566328
ko04721	Synaptic vesicle cycle	AP2A1;AP2A2;AP2M1;AP2S1;ATP6V0A1;ATP6V0B;ATP6V0C;ATP6V0D1;ATP6V0E1;ATP6V1E1;ATP6V1F;ATP6V1G1;CLTA;CLTB;CLTC;DNM2;NAPA;STXBP2;TCIRG1	19	2128	80	12951	0.0574061
ko03030	DNA replication	DRAP1;FEN1;LIG1;MCM2;MCM3;MCM4;MCM5;MCM7;PCNA;POLD1;POLD4;POLE3;RNASEH1;RPA2	14	2128	55	12951	0.0575256
ko05160	Hepatitis C	AKT1;ARAF;TIMP1;CD81;CLDN1;CLDN4;EIF2AK1;EIF3E;GRB2;HDAC6;ERAS;IFNAR2;IRF3;IRF9;LDLR;LOC106502688;RXRA;LOC108634606;MAPK14;NFKBIA;NR1H3;NRAS;CSDE1;OPTN;PPP2CA;PPP2R1A;RAF1;RELA;RIPK1;SCARB1;STAT1;STAT2;TNFRSF1A;TP53;TRAF2;TSKU	32	2128	148	12951	0.0582309
ko00030	Pentose phosphate pathway	ALDOA;ALDOB;EPS8L2;FBP1;GPI;H6PD;LOC102184409;PGD;RGN;TKT;UBL4A	11	2128	41	12951	0.0623567
ko00130	Ubiquinone and other terpenoid-quinone biosynthesis	GGCX;HPD;NQO2;PRSS53;VKORC1;TAT	5	2128	14	12951	0.0654002
ko00590	Arachidonic acid metabolism	EPHX2;GPX1;GPX3;GPX7;LOC102168409;LOC102174619;LOC102176340;LOC102176622;LOC102176897;LOC102190498;LOC102188299;LOC102188841;LOC102187204;LOC102187932;LOC102189383;LOC102178311;LOC102178903;LOC102181858;LOC102182119;LOC102182294;LOC102183680;LOC102186759;LOC102185056;LOC102185739;LOC102186942;LOC102189495;LOC102190840;LOC102190572;LOC106503208;LOC102190167;LOC102191238;LOC106503891;LOC108633240;L…	27	2128	123	12951	0.0658953
ko04910	Insulin signaling pathway	AKT1;ARAF;TIMP1;BOLA2B;CALM1;CALM2;CALM3;CRKL;EIF4EBP1;EXOC7;FASN;FBP1;FLOT1;FLOT2;G6PC3;G6PC;GRB2;GYS2;HDAC6;ERAS;HK1;INPPL1;LASP1;LOC102168235;LOC102187166;MAP2K2;NRAS;CSDE1;PCK1;PCK2;PHKG2;PKLR;PPP1CA;PPP1CC;PRKAB1;PRKAG1;PRKAR1A;PYGL;RAD9A;RAF1;RPS6KB2;RPS6;SHC1;SORBS3;SREBF2;TRIP10;YPEL3	44	2128	215	12951	0.0675843
ko05132	Salmonella infection	ACTB;ACTG1;ARPC1A;ARPC1B;ARPC2;ARPC3;ARPC4;ARPC5;BOLA2B;CAMTA2;SPAG7;PFN1;CD14;CDC42BPB;CDC42;IFNGR2;IL1RN;JUN;KLC1;LBP;LOC102170772;LOC102171053;LOC102179590;LOC102181154;LOC102182395;LOC108638246;MAPK14;NCAPH2;PKN1;RAB7A;RAC1;RELA;RHOG;YPEL3	31	2128	145	12951	0.069718
ko03008	Ribosome biogenesis in eukaryotes	BCNT;CSNK2B;LY6G5B;EIF6;FBL;GTPBP4;IMP3;IMP4;LOC102188839;LOC108637868;NHP2;NOB1;NOP10;NOP56;NXF1;PLAGL1;POP7;RAN;RBBP6;RCL1;REXO2;SBDS;SLC35B1;SNU13;SPG7;TMEM120A;TMEM223;UTP14A;ZXDC	28	2128	129	12951	0.069781
ko00471	D-Glutamine and D-glutamate metabolism	GLS2;GLUD1	2	2128	3	12951	0.0721013
ko04961	Endocrine and other factor-regulated calcium reabsorption	AP2A1;AP2A2;AP2M1;AP2S1;ATP1B1;CLTA;CLTB;CLTC;DNM2;LOC102188874;LOC108633189;LOC108633809;NR1I2;PTH1R	13	2128	52	12951	0.0742137
ko04152	AMPK signaling pathway	ADIPOR1;KLHL12;AKT1;CCNA2;CPT1A;CREB3L3;CREB3;CRTC2;EEF2;EIF4EBP1;FASN;FBP1;G6PC3;G6PC;GYS2;HNF4A;LOC100860959;PCK1;PCK2;PFKFB2;C4BPB;C4BPA;PPP2CA;PPP2R1A;PPP2R5A;PRKAB1;PRKAG1;RAB11B;RAB14;RAB18;RAB2A;RAB8A;RPS6KB2;SCD;LOC102175922	31	2128	146	12951	0.075134
ko05211	Renal cell carcinoma	AKT1;ARAF;TIMP1;CDC42;CRKL;EGLN2;FH;GRB2;HDAC6;ERAS;JUN;LOC102183480;SLC2A1;MAP2K2;NRAS;CSDE1;RAC1;RAF1;RAP1B;RBX1;TCEB2;VEGFA	18	2128	79	12951	0.0881261
ko05120	Epithelial cell signaling in Helicobacter pylori infection	CDC42;CSK;MAPK14;RAC1	4	2128	11	12951	0.0915104
ko00400	Phenylalanine, tyrosine and tryptophan biosynthesis	GOT2;PAH;TAT	3	2128	7	12951	0.092437
ko05230	Central carbon metabolism in cancer	AKT1;ERBB2;GLS2;HDAC6;ERAS;HK1;LOC102183480;SLC2A1;MAP2K2;NRAS;CSDE1;PDHB;PDK2;PDK4;PGAM1;RAF1;SIRT2;SIRT3;SIRT7;SLC7A5;TP53;UBL4A	19	2128	85	12951	0.0948653
ko04210	Apoptosis	ACTB;AIFM1;AKT1;ATF4;BAX;FTL;BCL2L1;BID;CTSB;CTSC;CTSD;CTSF;CTSV;CTSZ;DAXX;DDIT3;GADD45A;GADD45G;HDAC6;ERAS;HTRA2;JUN;LMNA;LOC102177846;LOC102178426;MAP2K2;MCL1;NFKBIA;NRAS;CSDE1;OPTN;PARP2;RAF1;RELA;RIPK1;SEPT4;SPTAN1;TNFRSF1A;TP53;TRAF2;TUBA1A;LOC102178700;TUBA1C	39	2128	195	12951	0.106144
ko00450	Selenocompound metabolism	AIMP1;CTH;KYAT1;LOC102186084;PAPSS2;SCLY;SEPHS2;TXNRD2	8	2128	30	12951	0.106431
ko04915	Estrogen signaling pathway	AKT1;ATF4;ATF6B;CALM1;CALM2;CREB3L3;CREB3;FKBP2;FKBP4;GNAI2;GRB2;HDAC6;ERAS;HSP70.1;LOC102178315;LOC102178582;HSP90AA1;HSP90AB1;HSPA8;JUN;LOC102171608;LOC102188874;LOC108633189;MAP2K2;NRAS;CSDE1;RAF1;SHC1;TRAP1	24	2128	113	12951	0.106646
ko05203	Viral carcinogenesis	ACTN4;ATF4;ATF6B;ATP6V0D1;AZGP1;BAX;FTL;C3;CCNA2;CCND3;CDC42;CDK4;CHD4;CREB3L3;CREB3;DDX3X;DNAJA3;FCGRT;GRB2;GSN;GTF2B;HDAC1;HDAC6;ERAS;HNRNPK;HPN;IRF3;IRF9;JUN;KAT2B;LOC102171395;LOC102181202;LOC108633459;LOC108633460;LOC102182181;LOC102184389;LOC102184572;LOC108633505;LTBR;MAPKAPK2;NFKBIA;NRAS;CSDE1;OPTN;PSMC1;RAC1;RANBP1;RELA;RHOA;SET;SMARCA1;SND1;TP53;TRAF2;UBE3A;USP7;VDAC3;VWCE;DDB1;YWHAB;YW…	58	2128	304	12951	0.119663
ko03020	RNA polymerase	LOC106502711;LOC102189595;PCBD1;POLR2A;POLR2E;POLR2F;POLR2G;POLR2J;POLR2L;POLR3K;RBM10;RBM5;RBM6;TCEA3	12	2128	51	12951	0.12101
ko05216	Thyroid cancer	CDH1;HDAC6;ERAS;LOC106502688;RXRA;LOC108634457;LOC108634606;MAP2K2;NCOA4;NRAS;CSDE1;TFG;TP53;TPM1	11	2128	46	12951	0.122714
ko00062	Fatty acid elongation	ACAA2;ECHS1;HADHA;HADHB;HADH;LOC102169696;PPT1;TECR	8	2128	31	12951	0.123842
ko00563	Glycosylphosphatidylinositol(GPI)-anchor biosynthesis	CBX4;DPM2;EXOSC4;GPAA1;PIGK;PIGL;PIGQ;PIGZ;PYURF;PIGY;LOC108636216;SPAG5;TBCB	10	2128	41	12951	0.123925
ko00520	Amino sugar and nucleotide sugar metabolism	AMDHD2;CHIA;GALE;GALK1;GALT;GMPPA;GMPPB;GPI;HEXA;HEXB;HK1;LOC102173645;NAA10;NANS;TSTA3	15	2128	68	12951	0.138406
ko04977	Vitamin digestion and absorption	APOA1;APOA4;APOB;BMP1;LOC102179867;MMACHC;PCOLCE;SCARB1;SLC52A2;TCN2	10	2128	43	12951	0.157119
ko04710	Circadian rhythm	CRY2;CSNK1D;LOC102174738;NR1D1;PRKAB1;PRKAG1;RBX1;RORC;SKP1	9	2128	38	12951	0.160241
ko00981	Insect hormone biosynthesis	DHRS11	1	2128	1	12951	0.164312
ko04611	Platelet activation	ACTB;AKT1;COL1A1;COL3A1;CPN2;DGCR6L;FERMT3;FGA;FGB;FGG;FGL1;GNAI2;GP1BA;GP9;LOC102174891;LOC102175348;LOC102188874;LOC108633189;LOC108634774;LOC108634776;LOC108634845;LOC108635080;LOC108635404;LRG1;MAPK14;NDUFS2;FCER1G;PPP1CA;PPP1CC;RAP1B;RHOA;STIM1;TLN1;VAMP8;VASP	32	2128	166	12951	0.18521
ko04711	Circadian rhythm - fly	DBP;TIMELESS	2	2128	5	12951	0.19169
ko00561	Glycerolipid metabolism	AGPAT2;AKR1A1;ALDH16A1;ALDH2;ALDH3A2;ALDH7A1;ALDH9A1;DGAT1;DGAT2;GPAT4;LIPC;LPIN2;MGLL;PLPP2;PLPP3;PNPLA2;TKFC	17	2128	83	12951	0.194822
ko05213	Endometrial cancer	AKT1;ARAF;TIMP1;CDH1;CTNNA1;ERBB2;GRB2;HDAC6;ERAS;ILK;MAP2K2;NRAS;CSDE1;RAF1;TP53	12	2128	56	12951	0.199341
ko05322	Systemic lupus erythematosus	ACTN4;C1QA;C1QB;C1QC;C1R;C1S;C2;C3;C5H12orf60;LOC108636046;C5;C6;C8A;C8B;C9;LOC102170693;LOC102171395;LOC102172711;LOC102178535;LOC102182181;LOC102183306;LOC102183974;LOC102184572;LOC102188588;LOC102189356;LOC102189503;LOC102189753;LOC102190909;LOC106501929;LOC108633254;LOC108634231;LOC108636012;LOC108637179;LOC108637680;SNRPB;SNRPD1;SNRPD3;TRIM10	37	2128	196	12951	0.200217
ko04922	Glucagon signaling pathway	AKT1;ATF4;CALM1;CALM2;CPT1A;CREB3L3;CREB3;CRTC2;G6PC3;G6PC;GCGR;GYS2;LDHB;LOC102168235;LOC102183480;SLC2A1;LOC102188874;LOC108633189;PCK1;PCK2;PDHB;PGAM1;PHKG2;PPP4C;PRKAB1;PRKAG1;PRMT1;PYGL	26	2128	134	12951	0.204717
ko04620	Toll-like receptor signaling pathway	AKT1;BOLA2B;CD14;IFNAR2;IL1RN;IRF3;IRF5;IRF6;JUN;LBP;LOC102170772;LOC102171053;LOC102179590;LOC102181154;LOC108638246;MAP2K2;MAP2K3;MAPK14;NFKBIA;OPTN;RAC1;RELA;RIPK1;SAMD1;STAT1;SYNGR2;TOLLIP;TSKU;YPEL3	28	2128	146	12951	0.212445
ko00920	Sulfur metabolism	ETHE1;LOC102181832;LOC108633886;MPST;PAPSS2;SHKBP1;TST	6	2128	25	12951	0.217887
ko00040	Pentose and glucuronate interconversions	AKR1A1;ALDH16A1;ALDH2;ALDH3A2;LOC102168522;LOC102190288;LOC108635608;LOC102172863;LOC106503208;LOC102190167;LOC102191238;LOC106503958;SORD	9	2128	42	12951	0.244251
ko00510	N-Glycan biosynthesis	ALG12;ALG3;DAD1;DDOST;DHRS1;DOLPP1;DPM1;DPM2;DPM3;GANAB;LOC102182048;LOC108637357;MGAT1;ORMDL3;RPN1;ST6GAL1;STT3A;TAGLN2	18	2128	92	12951	0.24511
ko00591	Linoleic acid	LOC102168966;LOC102170554;LOC102181382;LOC102182294;LOC102185056;LOC102185739;LOC102190840;LOC102190572;LOC102191297;LOC102191011;LOC106503891;LOC108633308;LOC102169851;LOC100861186;PLA2G12B;PLA2G1B	12	2128	59	12951	0.254955
ko00760	Nicotinate and nicotinamide metabolism	LOC102169399;LOC102178093;LOC102180514;LOC102187632;NADK;NAPRT;NT5DC2;PIN4;QPRT;RBP1;RBP5;TOMM22	12	2128	60	12951	0.274622
ko04214	Apoptosis - fly	BTF3;PRDX4;RBM42;RHOT2;SCYL1;TIAL1	6	2128	27	12951	0.276633
ko05212	Pancreatic cancer	AKT1;ARAF;TIMP1;ARHGEF6;BCL2L1;CDC42;CDK4;ERBB2;HDAC6;ERAS;OPTN;RAC1;RAF1;RELA;STAT1;TP53;VEGFA	15	2128	77	12951	0.27665
ko05323	Rheumatoid arthritis	ACP5;ATP6V0A1;ATP6V0B;ATP6V0C;ATP6V0D1;ATP6V0E1;ATP6V1E1;ATP6V1F;ATP6V1G1;CTSV;CXCL12;JUN;LOC102170772;LOC102171053;LOC102179590;LOC102181154;LOC102189356;LOC108638246;TCIRG1;VEGFA	19	2128	100	12951	0.280711
ko04976	Bile secretion	ABCB11;ABCF3;ABCG8;AQP8;AQP9;ATP1B1;EPHX1;LDLR;LOC102174762;LOC102176103;LOC102181069;LOC102183480;SLC2A1;LOC102183874;LOC102186459;LOC102188874;LOC108633189;LOC102190857;LOC102191590;LOC106502688;RXRA;LOC108633179;LOC108633809;LOC108634606;NR0B2;SCARB1;SLC10A1;SLC22A23;SLC22A7;SLC27A5;SLC51B	28	2128	153	12951	0.296193
ko04213	Longevity regulating pathway - multiple species	AKT1;CAT;CRYAB;HDAC1;HDAC6;ERAS;HSP70.1;LOC102178315;LOC102178582;HSPA8;LOC102171608;NRAS;CSDE1;PRKAB1;PRKAG1;RPS6KB2;SOD1;SOD2;TMED4;TMED9	16	2128	84	12951	0.299555
ko00061	Fatty acid biosynthesis	ACSL1;ACSL4;ACSL5;FASN	4	2128	17	12951	0.301549
ko00261	Monobactam	PAPSS2	1	2128	2	12951	0.301636
ko00300	Lysine biosynthesis	ALDH7A1	1	2128	2	12951	0.301636
ko03018	RNA degradation	AAMP;BTG1;BTG2;CCT4;CNBP;CNOT3;CNPY2;EDC4;ENO1;EXOSC4;GPAA1;EXOSC7;EXOSC9;HSPA9;HSPD1;LOC102179921;RBM4;LSM4;LSM7;NCL;NUDT16;PABPC1;PABPC4;PFDN5;RBM39;SAFB;WDR1;WDR53	26	2128	142	12951	0.304229
ko05220	Chronic myeloid leukemia	AKT1;ARAF;TIMP1;BCL2L1;CDK4;CRKL;CTBP1;GRB2;HDAC1;HDAC6;ERAS;LOC106503061;MAP2K2;NFKBIA;NRAS;CSDE1;OPTN;RAF1;RELA;SHC1;TP53	18	2128	96	12951	0.30838
ko00790	Folate biosynthesis	ANKLE1;DHFR;FPGS;MOCS1;QDPR	5	2128	23	12951	0.323456
ko00564	Glycerophospholipid metabolism	ACHE;AGPAT2;CAPNS1;CHKA;CHKB;CHPT1;ETNK2;GPAT4;GPD1;SMARCD1;LPCAT3;LPCAT4;LPIN2;LYPLA2;MBOAT7;TMC4;LENG1;PCYT2;PEMT;PISD;PLA2G12B;PLA2G1B;PLD3;PLPP2;PLPP3;PNPLA6;SLC12A4;LCAT	24	2128	132	12951	0.326912
ko00310	Lysine degradation	ACAT1;ACAT2;ALDH16A1;ALDH2;ALDH3A2;ALDH7A1;ALDH9A1;BRD8;C11H9orf78;CBX3;DHTKD1;SEC61A2;ECHS1;EHHADH;GCDH;HADHA;HADH;KDM2A;OGDH;PIPOX;PRELID1;TMEM25;TTC36	21	2128	115	12951	0.334157
ko04066	HIF-1 signaling pathway	AKT1;ARAF;TIMP1;EGLN2;EIF4EBP1;ENO1;ERBB2;GAPDH;HK1;IFNGR2;LOC102172205;LOC102172488;LOC102176799;LOC102183480;SLC2A1;LOC102187166;LTBR;MAP2K2;PDHB;PDK2;PDK4;RAD9A;RBX1;RELA;RPS6KB2;RPS6;TCEB2;TFRC;ZDHHC19;VEGFA	27	2128	151	12951	0.346908
ko04918	Thyroid hormone synthesis	ASGR1;ASGR2;ATF4;ATF6B;ATP1B1;CANX;CD320;CREB3L3;CREB3;GPX1;GPX3;GPX7;LOC102188874;LOC108633189;LOC108633809;PDIA4;SMOC1	16	2128	87	12951	0.352846
ko00910	Nitrogen metabolism	CA3;CPS1;GLUD1;GLUL;LOC102174762;PPP1R7	6	2128	30	12951	0.36995
ko05215	Prostate cancer	AKT1;ARAF;TIMP1;ATF4;CREB3L3;CREB3;ERBB2;GRB2;HDAC6;ERAS;HSP90AA1;HSP90AB1;MAP2K2;NFKBIA;NRAS;CSDE1;OPTN;RAF1;RELA;TP53;TRAP1	18	2128	101	12951	0.392954
ko04211	Longevity regulating pathway - mammal	ADIPOR1;KLHL12;AKT1;ATF4;ATF6B;BAX;FTL;CAT;CREB3L3;CREB3;EIF4EBP1;HDAC6;ERAS;NRAS;CSDE1;PRKAB1;PRKAG1;RAD9A;RELA;RPS6KB2;SOD2;TP53;ULK1	19	2128	107	12951	0.39447
ko05146	Amoebiasis	ACTN4;ARG1;C8A;C8B;C9;CD14;COL1A1;COL3A1;COL4A1;COL4A2;FN1;HSPB1;LOC102183974;LOC102188874;LOC108633189;LOC108634774;LOC108634776;LOC108634845;LOC108635080;LOC108635404;LOC108637179;RAB17;RAB5A;RAB5C;RAB7A;RELA;USP11;USP19;QARS	26	2128	149	12951	0.401592
ko01051	Biosynthesis of	TKT	1	2128	3	12951	0.416403
ko03022	Basal transcription factors	CXXC1;GTF2B;GTF2F1;GTF2H5;GTF2I;RBBP4;RBBP7;STRN4;TAF10;TAF11;TAF15;TAF6;TAF8	13	2128	73	12951	0.42301
ko04662	B cell receptor signaling pathway	AKT1;CD81;GRB2;HDAC6;ERAS;INPPL1;JUN;LOC102180655;LOC108634238;MAP2K2;NFKBIA;NFKBIB;NRAS;CSDE1;OPTN;PTPN6;RAC1;RAF1;RELA	17	2128	97	12951	0.426973
ko05219	Bladder cancer	ARAF;TIMP1;CDH1;CDK4;ERBB2;HDAC6;ERAS;MAP2K2;NRAS;CSDE1;RAF1;TP53;VEGFA	10	2128	56	12951	0.441267
ko04623	Cytosolic DNA-sensing pathway	IL1RN;IRF3;LOC106502711;LOC102189595;NFKBIA;NFKBIB;OPTN;POLR2E;POLR2F;POLR2L;POLR3K;RELA;RIPK1;TREX1	13	2128	74	12951	0.443621
ko05161	Hepatitis B	AKT1;ATF4;ATF6B;BAX;FTL;CCNA2;CDK4;CREB3L3;CREB3;DDX3X;GRB2;HDAC6;ERAS;IRF3;JUN;LAMTOR5;MAP2K2;NFKBIA;NRAS;CSDE1;OPTN;PCNA;RAF1;RELA;STAT1;STAT2;STAT6;TP53;TSKU;VDAC3;VWCE;DDB1;YWHAB;YWHAQ;YWHAZ	31	2128	182	12951	0.443735
ko00460	Cyanoamino acid metabolism	ASPG;SHMT1;SHMT2	3	2128	15	12951	0.457782
ko00603	Glycosphingolipid biosynthesis - globo series	GBGT1;HEXA;HEXB;SH3BGRL2;ST3GAL1	5	2128	27	12951	0.46319
ko04071	Sphingolipid signaling pathway	AKT1;BAX;FTL;BID;CERS2;CTSD;DEGS1;GNAI2;HDAC6;ERAS;MAP2K2;MAPK14;NDUFS2;FCER1G;NRAS;CSDE1;PPP2CA;PPP2R1A;PPP2R5A;RAC1;RAF1;RELA;RHOA;SGPL1;SMPD2;SPHK2;TNFRSF1A;TP53;TRAF2	25	2128	148	12951	0.474078
ko05166	HTLV-I infection	AKT1;ANAPC11;ANAPC7;ATF4;AZGP1;BAX;FTL;BCL2L1;CALR;CANX;CCND3;CDK4;CRTC2;DVL3;ETS2;FCGRT;FDPS;RUSC1;GPS2;NEURL4;HDAC6;ERAS;JUN;KAT2B;KAT8;LOC102178813;LOC102180695;LOC102181202;LOC108633459;LOC108633460;LOC102183480;SLC2A1;LOC102184389;LOC102189356;LOC108633505;LOC108637868;LTBR;MYBL2;NFKBIA;NRAS;CSDE1;OPTN;PCNA;POLD1;POLD4;POLE3;RANBP1;RANBP3;RAN;RELA;RRAS;SLC25A4;SLC25A5;TLN1;TNFRSF1A;TP53;TSPO…	55	2128	330	12951	0.477002
ko04978	Mineral absorption	ATOX1;ATP1B1;BAX;FTL;FTH1;HMOX1;HMOX2;LOC102168808;LOC102172205;LOC102172488;LOC102174439;LOC102175005;LOC102188072;LOC106502486;LOC108633376;LOC108633809;MAMLD1;NR1I2;SLC39A14;SLC39A5;NABP2;SLC39A7;SLC40A1	21	2128	125	12951	0.493076
ko00770	Pantothenate and CoA biosynthesis	DPYD;DPYS;UPB1;VNN1	4	2128	22	12951	0.499706
ko00740	Riboflavin metabolism	BLVRB	1	2128	4	12951	0.512317
ko04062	Chemokine signaling pathway	AKT1;ARRB2;CCL16;CCRL2;CDC42;CRKL;CXCL12;GNAI2;GNB1;GNB2;GNG11;GNG5;GRB2;GSK3A;HDAC6;ERAS;LOC102170310;LOC102170772;LOC102171053;LOC102179590;LOC102181154;LOC102181854;LOC102182395;LOC108638246;MED11;NFKBIA;NFKBIB;NRAS;CSDE1;OPTN;RAC1;RAF1;RAP1B;RELA;RHOA;SHC1;STAT1;STAT2	35	2128	212	12951	0.516811
ko04540	Gap junction	BOLA2B;CALCOCO2;CSNK1D;GJB1;GNAI2;GRB2;HDAC6;ERAS;LOC102177222;LOC102177846;LOC102178426;LOC102188874;LOC108633189;LOC108634435;MAP2K2;NRAS;CSDE1;RAF1;TUBA1A;LOC102178700;TUBA1C;TUBB2A;LOC102172952;TUBB4A;TUBB4B;TUBB;YPEL3	22	2128	133	12951	0.522831
ko05223	Non-small cell lung cancer	AKT1;ARAF;TIMP1;CDK4;ERBB2;GRB2;HDAC6;ERAS;LOC106502688;RXRA;LOC108634606;MAP2K2;NRAS;CSDE1;RAF1;RASSF5;TP53	13	2128	78	12951	0.525034
ko05221	Acute myeloid leukemia	AKT1;ARAF;TIMP1;CEBPA;EIF4EBP1;GRB2;HDAC6;ERAS;MAP2K2;NRAS;CSDE1;OPTN;RAF1;RELA;RPS6KB2	12	2128	72	12951	0.527829
ko05142	Chagas disease (American trypanosomiasis)	AKT1;C1QA;C1QB;C1QC;C3;CALR;GNAI2;IFNGR2;JUN;LOC102170772;LOC102171053;LOC102179590;LOC102181154;LOC102188874;LOC108633189;LOC108638246;MAPK14;MTCH1;NFKBIA;OPTN;PPP2CA;PPP2R1A;RELA;TNFRSF1A	22	2128	134	12951	0.538125
ko00230	Purine metabolism	AK2;AK3;AMPD2;MIR197;CANT1;DPY30;DRAP1;ENTPD5;GMPR2;GUK1;HPRT1;ITPA;LOC102168228;LOC102172001;LOC102175795;LOC102182773;LOC106502711;LOC102189595;NME3;MRPS34;NME4;NT5DC2;NUDT16;PAPSS2;PCBD1;PKLR;POLD1;POLD4;POLE3;POLR2A;POLR2E;POLR2F;POLR2G;POLR2J;POLR2L;POLR3K;RBM10;RBM5;RBM6;RRM2;SMIM11A;TCEA3;TNS2;TTR;URAD	41	2128	253	12951	0.565723
ko04722	Neurotrophin signaling pathway	AKT1;ARHGDIA;ARHGDIB;ATF4;BAX;FTL;BEX3;CALM1;CALM2;CDC42;CRKL;GRB2;HDAC6;ERAS;JUN;LOC102169098;LOC102183480;SLC2A1;LOC102189078;MAGED1;MAGED2;MAP2K2;MAPK14;MAPKAPK2;NFKBIA;NFKBIB;NRAS;CSDE1;PEG3;PLAGL1;PSEN1;RAC1;RAF1;RAP1B;RELA;RHOA;SCAND1;SHC1;TP53;YWHAE;ZNF384;ZNF576;ZNF75D	39	2128	241	12951	0.56925
ko00052	Galactose metabolism	G6PC3;G6PC;GALE;GALK1;GALM;GALT;HK1	7	2128	43	12951	0.574516
ko05034	Alcoholism	ARAF;TIMP1;ATF4;ATF6B;C5H12orf60;LOC108636046;CALM1;CALM2;CREB3L3;CREB3;GNAI2;GNB1;GNB2;GNG11;GNG5;GRB2;HAT1;HDAC1;HDAC6;ERAS;LOC102171395;LOC102178535;LOC102182181;LOC102183306;LOC102184572;LOC102188874;LOC108633189;LOC102189503;LOC102190909;LOC106501929;LOC108633254;LOC108634231;LOC108636012;LOC108637680;NRAS;CSDE1;PPP1CA;PPP1CC;RAF1;SHC1;SLC29A1	36	2128	223	12951	0.574959
ko04370	VEGF signaling pathway	AKT1;BOLA2B;CDC42;HDAC6;ERAS;HSPB1;LIMS2;MAP2K2;MAPK14;MAPKAPK2;NRAS;CSDE1;RAC1;RAF1;SPHK2;VEGFA;YPEL3	15	2128	93	12951	0.575021
ko04666	Fc gamma R-mediated phagocytosis	AKT1;ARPC1A;ARPC1B;ARPC2;ARPC3;ARPC4;ARPC5;CDC42;CFL1;CRKL;DSTN;GSN;INPPL1;MYO1B;PLPP2;PLPP3;PPP1R14B;RAC1;RAF1;RPS6KB2;SPHK2;VASP	22	2128	137	12951	0.583102
ko00524	Butirosin and neomycin biosynthesis	HK1	1	2128	5	12951	0.592474
ko04933	AGE-RAGE signaling pathway in diabetic complications	AGTR1;AKT1;BAX;FTL;BOLA2B;CALCOCO2;CDC42;CDK4;COL1A1;COL3A1;COL4A1;COL4A2;FN1;HDAC6;ERAS;IL1RN;JUN;LOC102180695;LOC108634774;LOC108634776;LOC108634845;LOC108635080;LOC108635404;MAPK14;NRAS;CSDE1;RAC1;RELA;STAT1;VEGFA;VEGFB;YPEL3	28	2128	175	12951	0.593458
ko04122	Sulfur relay system	MOCS1;MPST;SHKBP1;TST	4	2128	25	12951	0.60653
ko04931	Insulin resistance	AKT1;CPT1A;CREB3L3;CREB3;CRTC2;FKBP1A;G6PC3;G6PC;GYS2;LOC100860959;LOC102183480;SLC2A1;LOC108637382;MLXIPL;MLX;NFKBIA;NR1H2;NR1H3;PCK1;PCK2;PPP1CA;PPP1CC;PRKAB1;PRKAG1;PYGL;RBM23;RBM39;RELA;RPS6KB2;SLC27A2;SLC27A5;SREBF2;TBC1D10A;TIMM50;TMED4;TMED9;TNFRSF1A	36	2128	227	12951	0.620696
ko00592	alpha-Linolenic acid metabolism	ACAA1;ACOX1;CYB5A;FADS2;LOC102172837;PLA2G12B;PLA2G1B	7	2128	45	12951	0.625221
ko00970	Aminoacyl-tRNA biosynthesis	AIMP1;EEF1B2;HARS;KARS;LOC102171189;MRPL39;SARS;STARD10;TARS;USP19;QARS;VARS	11	2128	71	12951	0.634108
ko04330	Notch signaling pathway	ADGRE5;AES;BRD2;CTBP1;DLK1;DVL3;EGFL7;GFI1B;HDAC1;KAT2B;LOC102170232;LOC108638604;MACROD1;MAMLD1;NCSTN;PSEN1;PSENEN;RFNG	18	2128	117	12951	0.658778
ko04215	Apoptosis - multiple species	BAX;FTL;BCL2L1;BID;HTRA2;MBD2;SCYL1;SEPT4;TNFRSF1A	8	2128	53	12951	0.660639
ko04913	Ovarian Steroidogenesis	HSD17B2;LDLR;LOC102170823;LOC102176340;LOC102176622;LOC102176897;LOC102190498;LOC102188299;LOC102188841;LOC102187204;LOC102187932;LOC102189383;LOC102186942;LOC102189495;LOC102188874;LOC108633189;LOC102190840;LOC102190572;SCARB1	9	2128	61	12951	0.690875
ko04151	PI3K-Akt signaling pathway	AKT1;ATF4;ATF6B;BCL2L1;CCND3;CDC37;CDK4;COL1A1;COL4A1;COL4A2;CREB3L3;CREB3;CRTC2;CSF1R;DDIT4;EFNA1;EIF4B;EIF4EBP1;EPOR;FN1;G6PC3;G6PC;GNB1;GNB2;GNG11;GNG5;GRB2;GYS2;HDAC6;ERAS;HSP90AA1;HSP90AB1;IFNAR2;ITGB5;LOC102187166;LOC106502688;RXRA;LOC108634606;MAP2K2;MCL1;NRAS;CSDE1;OPTN;PCK1;PCK2;PKN1;PPP2CA;PPP2R1A;PPP2R5A;RAC1;RAD9A;RAF1;RELA;RPS6KB2;RPS6;SAFB2;SAFB;TP53;TRAP1;USP11;USP19;QARS;VEGFA;VEG…	66	2128	422	12951	0.692296
ko04917	Prolactin signaling pathway	AKT1;CISH;GALT;GRB2;HDAC6;ERAS;MAP2K2;MAPK14;NRAS;CSDE1;RAF1;RELA;SHC1;STAT1	12	2128	81	12951	0.698406
ko00600	Sphingolipid metabolism	CERS2;DEGS1;LOC102190250;NAAA;NEDD8;PLPP2;PLPP3;SEC14L2;SGPL1;SMPD2;SMPD4;SPHK2	12	2128	81	12951	0.698406
ko04530	Tight junction	ACTB;ACTG1;ACTN4;AKT1;CALCOCO1;CDC42;CDK4;CGN;CLDN1;CLDN4;CSNK2B;LY6G5B;CTNNA1;CTNNAL1;CTTN;DBNL;EHBP1L1;EPB41;EXOC3;GNAI2;GOLGA2;GOLGB1;HDAC6;ERAS;JTB;LOC102174891;LOC102175348;LOC102177222;LOC102186417;LOC108634435;MAGIX;MPP1;MYH14;MYH9;MYL9;MYO18A;NRAS;CSDE1;PACSIN3;PDLIM2;PDLIM7;PPP2CA;PPP2R1A;RAB13;RAB32;RHOA;RHOC;RRAS;SMTN;SPC24;SPTB;THAP7;TNIP1;USF2;VAPA;VAPB;YBX1;YBX3	55	2128	354	12951	0.699171
ko05222	Small cell lung cancer	AKT1;BCL2L1;CDK4;CKS1B;CKS2;COL4A1;COL4A2;FN1;LOC106502688;RXRA;LOC108634606;NFKBIA;OPTN;RELA;TP53;TRAF2;TRAF4;USP11;USP19;QARS	18	2128	120	12951	0.701669
ko04670	Leukocyte transendothelial migration	ACTB;ACTN4;ARVCF;CD99;CDC42;CLDN1;CLDN4;CTNNA1;CXCL12;EZR;GNAI2;LOC102174891;LOC102175348;LOC102180695;LOC102188617;MAPK14;MYL9;RAC1;RAP1B;RASSF5;RHOA;VASP	22	2128	146	12951	0.706027
ko04720	Long-term potentiation	ARAF;TIMP1;ATF4;CALM1;CALM2;HDAC6;ERAS;MAP2K2;NRAS;CSDE1;PPP1CA;PPP1CC;PPP1R1A;RAF1;RAP1B	12	2128	82	12951	0.714841
ko05145	Toxoplasmosis	AKT1;BCL2L1;GNAI2;HSP70.1;LOC102178315;LOC102178582;HSPA8;IFNGR2;IL10RB;LDLR;LOC102171608;LOC102189356;MAP2K3;MAPK14;NFKBIA;NFKBIB;OPTN;PPIB;PPIF;RELA;STAT1;TNFRSF1A;USP11;USP19;QARS	22	2128	147	12951	0.718298
ko05152	Tuberculosis	AKT1;ATP6V0A1;ATP6V0B;ATP6V0C;ATP6V0D1;BAX;FTL;BID;C3;CALM1;CALM2;CD14;CD74;CEBPD;CORO1A;CTSD;DNLZ;HSPA9;HSPD1;IFNGR2;IL10RB;LAMP1;LAMP2;LBP;LOC102189356;MAPK14;NDUFS2;FCER1G;NFYC;NR1I2;RAB17;RAB5A;RAB5C;RAB7A;RAF1;RELA;RFXANK;RHOA;SPHK2;STAT1;TCIRG1;TNFRSF1A	40	2128	262	12951	0.721079
ko03430	Mismatch repair	LIG1;PCNA;POLD1;POLD4;RPA2	5	2128	36	12951	0.727468
ko05231	Choline metabolism in cancer	AKT1;CHKA;CHKB;CHPT1;EIF4EBP1;GRB2;HDAC6;ERAS;JUN;LOC102183874;MAP2K2;NRAS;CSDE1;PLPP2;PLPP3;RAC1;RAF1;RPS6KB2;SLC22A23;SLC44A2	18	2128	122	12951	0.728433
ko05214	Glioma	AKT1;ARAF;TIMP1;CALM1;CALM2;CDK4;GRB2;HDAC6;ERAS;MAP2K2;NRAS;CSDE1;RAF1;SHC1;TP53	12	2128	83	12951	0.730701
ko04730	Long-term depression	ARAF;TIMP1;GNAI2;HDAC6;ERAS;LOC102188874;LOC108633189;MAP2K2;NRAS;CSDE1;PPP2CA;PPP2R1A;RAF1;ZNF692	10	2128	70	12951	0.734239
ko05164	Influenza A	ACTB;AGFG2;AKT1;DDX39B;DNAJB1;EIF2AK1;FDPS;RUSC1;FURIN;HNRNPUL1;HSP70.1;LOC102178315;LOC102178582;HSPA8;IFNAR2;IFNGR2;IL1RN;IRF3;IRF9;JUN;LOC102171608;LOC102189356;MAP2K2;MAP2K3;MAPK14;MX1;NFKBIA;NFKBIB;NXF1;PCSK6;PLG;PRSS53;VKORC1;RAF1;RELA;SAMD1;STAT1;STAT2;TMEM223;TNFRSF1A;TSKU;VDAC1	38	2128	251	12951	0.736528
ko04919	Thyroid hormone signaling pathway	ACTB;AKT1;ATP1B1;DIO1;EGFL7;HDAC1;HDAC6;ERAS;KAT2B;LOC102183480;SLC2A1;LOC106502688;RXRA;LOC108633809;LOC108634606;MAP2K2;MED4;NR1I3;NRAS;CSDE1;PFKFB2;C4BPB;C4BPA;RAF1;SIN3B;SLCO2B1;STAT1;TP53	22	2128	149	12951	0.741906
ko04380	Osteoclast differentiation	A1BG;ACP5;AKT1;CSF1R;GRB2;IFNAR2;IFNGR2;IRF9;JUNB;JUND;JUN;LOC102188617;MAPK14;NFKBIA;OPTN;RAC1;RELA;SAFB2;SAFB;SQSTM1;STAT1;STAT2;TNFRSF1A;TRAF2	24	2128	162	12951	0.742832
ko00500	Starch and sucrose metabolism	G6PC3;G6PC;GPI;GYS2;HK1;LOC102168522;LOC102190288;LOC108635608;LOC102172863;LOC106503958;PYGL	9	2128	64	12951	0.745606
ko00565	Ether lipid metabolism	CAPNS1;CHPT1;ENPP2;LOC102190250;LPCAT4;PLA2G12B;PLA2G1B;PLD3;PLPP2;PLPP3;SEC14L2;TMEM86B;TRAF7	13	2128	91	12951	0.7516
ko04912	GnRH signaling pathway	ATF4;ATF5;BOLA2B;CALCOCO2;CALM1;CALM2;CALM3;CDC42;GRB2;HDAC6;ERAS;JUN;LOC102188874;LOC108633189;MAP2K2;MAP2K3;MAPK14;NRAS;CSDE1;RAF1;SAMD1;YPEL3	19	2128	132	12951	0.770818
ko05030	Cocaine addiction	ATF4;ATF6B;CREB3L3;CREB3;GNAI2;JUN;LOC102188874;LOC108633189;RELA	8	2128	59	12951	0.775316
ko04270	Vascular smooth muscle contraction	ACTA2;ADM;AGTR1;AGT;ARAF;TIMP1;BOLA2B;CALCOCO2;CALD1;CALM1;CALM2;CALM3;CDC42BPB;LOC102168409;LOC102174619;LOC102178903;LOC102188874;LOC108633189;LOC108633240;LOC108635109;MAP2K2;MYL6;MYL9;NET1;PLA2G12B;PLA2G1B;PNISR;PPP1CA;PPP1CC;RAF1;RAMP2;VPS25;RHOA;RHOC;YPEL3	31	2128	211	12951	0.780271
ko04727	GABAergic synapse	GABARAPL1;GABARAPL2;GABARAP;GLS2;GLUL;GNAI2;GNB1;GNB2;GNG11;GNG5;SLC38A3;SLC38A4;SLC38A5;SLC6A11;TRAK2	15	2128	107	12951	0.787318
ko05144	Malaria	CD81;CLEC1B;GYPC;HBBC;HBM;LOC102168959;LOC102168680;LOC100860959;LOC102175876;LOC102176710;LOC102176147;LOC102180695;LRP1;SDC2	11	2128	81	12951	0.79832
ko04973	Carbohydrate digestion and absorption	AKT1;ATP1B1;G6PC3;G6PC;HK1;LOC108633809;SLC37A4	7	2128	54	12951	0.806176
ko04144	Endocytosis	ADAP1;AP2A1;AP2A2;AP2M1;AP2S1;ARAP1;ARF1;ARF3;ARF4;ARFGAP1;ARFGAP2;ARFRP1;ARL3;ARL4A;ARL4D;ARPC1A;ARPC1B;ARPC2;ARPC3;ARPC4;ARPC5;ARRB2;ASNA1;AZGP1;CAPZA1;CDC42;CEP85;SH3BGRL3;CHMP1A;CHMP2A;CHMP4B;CHMP5;CLTA;CLTB;CLTC;CRELD2;CSF1R;CYTH2;DNM2;EPN1;ERBB3;FBXO8;FCGRT;FGFRL1;GAK;GBF1;HGS;HSP70.1;LOC102178315;LOC102178582;HSPA8;IGF2R;ITIH4;JMJD8;KATNA1;KIF12;KIFC1;KLHDC2;LDLRAP1;LDLR;LOC102169433;LOC10…	96	2128	631	12951	0.815692
ko04914	Progesterone-mediated oocyte maturation	AKT1;ANAPC11;ANAPC7;ARAF;TIMP1;BOLA2B;CCNA2;CDK3;TEN1;FZR1;GNAI2;HDAC6;ERAS;HSP90AA1;HSP90AB1;LOC102177222;LOC108634435;MAPK14;RAF1;TRAP1;YPEL3	18	2128	130	12951	0.819838
ko05031	Amphetamine addiction	ATF4;ATF6B;CALM1;CALM2;CREB3L3;CREB3;HDAC1;JUN;LOC102188874;LOC108633189;PPP1CA;PPP1CC	11	2128	83	12951	0.823559
ko05140	Leishmaniasis	C3;IFNGR2;JUN;LOC102188617;LOC102189356;MAPK14;NFKBIA;NFKBIB;PTPN6;RELA;STAT1	11	2128	84	12951	0.83525
ko05320	Autoimmune thyroid disease	AZGP1;FCGRT;LOC102181202;LOC108633459;LOC108633460;LOC102184389;LOC102189356;LOC108633505;SMOC1	7	2128	56	12951	0.835515
ko04520	Adherens junction	ACP1;ACTB;ACTG1;ACTN4;ARVCF;BAIAP2L2;BOLA2B;CDC42;CDH1;CSNK2B;LY6G5B;CTNNA1;CTNNAL1;EHBP1L1;ERBB2;LASP1;MAZ;NECTIN2;PTPN6;RAC1;RHOA;RHOC;SMTN;SORBS3;YPEL3	24	2128	172	12951	0.838035
ko00604	Glycosphingolipid biosynthesis - ganglio series	HEXA;HEXB;ST3GAL1	3	2128	27	12951	0.84412
ko04660	T cell receptor signaling pathway	AKT1;CDC42;CDK4;GRB2;HDAC6;ERAS;JUN;MAP2K2;MAPK14;MTCH1;NFKBIA;NFKBIB;NRAS;CSDE1;OPTN;PTPN6;RAF1;RELA;RHOA	17	2128	126	12951	0.84552
ko04320	Dorso-ventral axis formation	ADGRE5;BOLA2B;CRELD2;DRG2;EGFL7;ETS2;GFI1B;GRB2;HDAC6;ERAS;HNRNPD;LOC102179921;RBM4;LOC108638604;R3HDM2;YPEL3	14	2128	106	12951	0.84948
ko00511	Other glycan degradation	HEXA;HEXB;MAN2B1;MAN2C1	4	2128	35	12951	0.849674
ko04744	Phototransduction	CALM1;CALM2;CALM3;GNB1;TCEAL4	5	2128	43	12951	0.85702
ko04614	Renin-angiotensin system	AGTR1;AGT;CTSA;ECE1;KEL	5	2128	43	12951	0.85702
ko00430	Taurine and hypotaurine metabolism	CDO1	1	2128	11	12951	0.861284
ko04728	Dopaminergic synapse	AKT1;ATF4;ATF6B;CALM1;CALM2;COMT;CREB3L3;CREB3;GNAI2;GNB1;GNB2;GNG11;GNG5;GSK3A;LOC102188874;LOC108633189;MAPK14;PPP1CA;PPP1CC;PPP2CA;PPP2R1A;PPP2R5A	21	2128	155	12951	0.861898
ko04621	NOD-like receptor signaling pathway	BOLA2B;DNLZ;ERMAP;HSP90AA1;HSP90AB1;HSP90B1;IL1RN;MAPK14;NFKBIA;NFKBIB;OPTN;RELA;RNH1;SYNGR2;TRAP1;YPEL3	16	2128	122	12951	0.869613
ko04261	Adrenergic signaling in cardiomyocytes	AGTR1;AKT1;ATF4;ATF5;ATF6B;ATP1B1;BOLA2B;CALCOCO2;CALM1;CALM2;CALM3;CREB3L3;CREB3;FAM46A;LOC108636767;FAM46C;GNAI2;LOC102177222;LOC102188874;LOC108633189;LOC108633809;LOC108634435;LOC108634457;MAPK14;PPP1CA;PPP1CC;PPP1R1A;PPP2CA;PPP2R1A;PPP2R5A;RNF123;TMEM115;TNNI3;TNNT3;TPM1;TPM4;YPEL3	35	2128	250	12951	0.872855
ko05416	Viral myocarditis	ACTB;AZGP1;BID;EIF4G1;EIF4G2;FCGRT;LOC102181202;LOC108633459;LOC108633460;LOC102184389;LOC102189356;LOC108633505;RAC1;SGCE	12	2128	95	12951	0.875805
ko04622	RIG-I-like receptor signaling pathway	DDX3X;IRF3;ISG15;MAPK14;NFKBIA;NFKBIB;OPTN;OTUD5;PIN1;RELA;RIPK1;TKFC;TRAF2;TRIM8	14	2128	109	12951	0.876188
ko05330	Allograft rejection	AZGP1;FCGRT;LOC102181202;LOC108633459;LOC108633460;LOC102184389;LOC102189356;LOC108633505	6	2128	52	12951	0.876887
ko05143	African trypanosomiasis	APOA1;HBBC;HBM;LOC102168959;LOC102168680;LOC102175876;LOC102176354;LOC102176710;LOC102176147;LOC102179867;LOC102180695	8	2128	67	12951	0.880407
ko04940	Type I diabetes mellitus	AZGP1;CPN1;FCGRT;HSPD1;LOC102181202;LOC108633459;LOC108633460;LOC102184389;LOC102189356;LOC108633505	8	2128	67	12951	0.880407
ko04115	p53 signaling pathway	BAX;FTL;BID;CCND3;CDK3;TEN1;CDK4;CRYZ;GADD45A;GADD45G;IGFBP1;IGFBP2;IGFBP3;IGFBP4;PERP;RNF4;RRM2;STEAP3;TP53;VAT1;WSB1	19	2128	144	12951	0.880636
ko04068	FoxO signaling pathway	AKT1;ARAF;TIMP1;BNIP3L;BNIP3;BOLA2B;BRD2;CAT;CCNI;CDK3;TEN1;CDKN2D;CRELD2;G6PC3;G6PC;GABARAPL1;GABARAPL2;GABARAP;GADD45A;GADD45G;GRB2;HDAC6;ERAS;KLF1;DNASE2;MAP1LC3A;MAP2K2;MAPK14;MAZ;NRAS;CSDE1;PCK1;PCK2;PRKAB1;PRKAG1;PRMT1;RAF1;SOD2;STK25;TMED4;TMED9;USP7;YPEL3	38	2128	272	12951	0.884545
ko04664	Fc epsilon RI signaling pathway	AKT1;GRB2;HDAC6;ERAS;MAP2K2;MAP2K3;MAPK14;NDUFS2;FCER1G;NRAS;CSDE1;RAC1;RAF1	10	2128	82	12951	0.886028
ko04120	Ubiquitin mediated proteolysis	ADIPOR1;KLHL12;ANAPC11;ANAPC7;CDC34;CUL4A;CUL7;DNTTIP1;UBE2C;EIF5A;FBXW5;FLII;FZR1;HECTD3;KRI1;LOC102174738;LZTR1;MBD2;MGRN1;NECAP2;NRBP1;PPIL2;PRPF19;RBX1;RCC2;RNF126;RNF4;SAE1;SCYL1;SKP1;STOML2;STUB1;SYVN1;TCEB2;TUBGCP6;UBA1;UBA7;UBE2D3;UBE2F;UBE2G2;UBE2H;UBE2I;UBE2L3;UBE2L6;UBE2M;UBE2R2;UBE2S;UBE2V2;UBE3A;VWCE;DDB1;WNK1;ZFP91	50	2128	352	12951	0.889574
ko05162	Measles	AKT1;CCND3;CDK4;CSNK2B;LY6G5B;EIF2AK1;EIF3H;HSP70.1;LOC102178315;LOC102178582;HSPA8;IFNAR2;IFNGR2;IRF3;IRF9;LOC102171608;MX1;NFKBIA;NFKBIB;RACK1;RELA;STAT1;STAT2;TP53	21	2128	159	12951	0.889648
ko00531	Glycosaminoglycan degradation	HEXA;HEXB;HPS1;IDUA	4	2128	38	12951	0.891533
ko04668	TNF signaling pathway	AKT1;ATF4;ATF6B;CEBPD;CREB3L3;CREB3;JUNB;JUN;LOC102180695;LOC102182395;MAP2K3;MAPK14;NFKBIA;OPTN;RELA;RIPK1;TNFRSF1A;TRAF2	18	2128	139	12951	0.89332
ko00534	Glycosaminoglycan biosynthesis - heparan sulfate / heparin	ECHDC3;EXT1;HS6ST1	3	2128	31	12951	0.904208
ko05210	Colorectal cancer	AKT1;ARAF;TIMP1;BAX;FTL;HDAC6;ERAS;JUN;RAC1;RAF1;RHOA;TP53	9	2128	77	12951	0.904714
ko04140	Regulation of autophagy	ATG4D;GABARAPL1;GABARAPL2;GABARAP;MAP1LC3A;ULK1	6	2128	55	12951	0.907608
ko04640	Hematopoietic cell lineage	CD14;CD34;CD59;CLEC4G;CPN2;CSF1R;DGCR6L;ECE1;EPOR;GP1BA;GP9;KEL;LOC100860959;LRG1;SAFB2;SAFB;TFRC;ZDHHC19	17	2128	135	12951	0.911513
ko05205	Proteoglycans in cancer	ACTB;AKT1;ANK1;ARAF;TIMP1;BGN;CD63;CDC42;CTSV;CTTN;DBNL;DDX5;EIF4B;ERBB2;ERBB3;EZR;FN1;GPC3;GRB2;HDAC6;ERAS;IGF2;MIR483;ITGB5;LOC102187166;MAP2K2;MAPK14;NRAS;CSDE1;NUDT16L1;PPP1CA;PPP1CC;PTPN6;RAC1;RAF1;RHOA;RPS6KB2;RPS6;RRAS;SDC2;SDC4;TP53;VEGFA;VTN	40	2128	294	12951	0.922315
ko05332	Graft-versus-host disease	AZGP1;FCGRT;LOC102181202;LOC108633459;LOC108633460;LOC102184389;LOC102189356;LOC108633505	6	2128	58	12951	0.931463
ko05321	Inflammatiory bowel disease (IBD)	GATA1;IFNGR2;JUN;LOC102189356;MAFB;RELA;RORC;STAT1;STAT6	9	2128	81	12951	0.932293
ko04130	SNARE interactions in vesicular transport	RNF181;VAMP5;USE1;VAMP8;VTI1B	4	2128	43	12951	0.93888
ko04916	Melanogenesis	BOLA2B;CALCOCO2;CALM1;CALM2;CALM3;CREB3L3;CREB3;DVL3;GNAI2;HDAC6;ERAS;LOC102177222;LOC102188874;LOC108633189;LOC108634435;MAP2K2;NRAS;CSDE1;RAF1;YPEL3	17	2128	141	12951	0.941039
ko04350	TGF-beta signaling pathway	BGN;BOLA2B;BRD2;CDC42BPB;CHRD;THPO;CRELD1;E2F4;ID1;ID2;ID3;INHBE;LOC102174738;MINOS1;LOC102168874;PPP2CA;PPP2R1A;RBX1;RHOA;RHOC;RPS6KB2;SKP1;VWCE;DDB1;WRNIP1;YPEL3;ZFYVE21	24	2128	191	12951	0.943639
ko04114	Oocyte meiosis	ANAPC11;ANAPC7;BOLA2B;CALM1;CALM2;CALM3;CDK3;TEN1;LOC102174738;PPP1CA;PPP1CC;PPP2CA;PPP2R1A;PPP2R5A;RBX1;SKP1;SMC1A;YPEL3;YWHAB;YWHAE;YWHAH;YWHAQ;YWHAZ	22	2128	178	12951	0.94706
ko04022	cGMP - PKG signaling pathway	AGTR1;AKT1;ATF4;ATF6B;ATP1B1;CALM1;CALM2;CREB3L3;CREB3;GNAI2;GTF2I;LOC102178813;LOC108633809;MAP2K2;MYL9;PPIB;PPIF;PPP1CA;PPP1CC;RAF1;RHOA;SLC25A4;SLC25A5;VASP;VDAC1;VDAC2;VDAC3	27	2128	213	12951	0.94738
ko04064	NF-kappa B signaling pathway	BCL2L1;CD14;CSNK2B;LY6G5B;CXCL12;LBP;LOC102180695;LTBR;NFKBIA;OPTN;RELA;RIPK1;TNFRSF1A;TRAF2;UBE2I	14	2128	121	12951	0.9476
ko05218	Melanoma	AKT1;ARAF;TIMP1;CDH1;CDK4;HDAC6;ERAS;MAP2K2;NRAS;CSDE1;RAF1;TP53	9	2128	84	12951	0.948158
ko04726	Serotonergic synapse	APLP2;ARAF;TIMP1;GNAI2;GNB1;GNB2;GNG11;GNG5;HDAC6;ERAS;LOC102169002;LOC102177333;LOC102185056;LOC102185739;LOC102188874;LOC108633189;LOC102190840;LOC102190572;LOC106503891;LOC108633308;LOC102169851;LOC100861186;LOC108634669;LOC102179192;NRAS;CSDE1;RAF1	18	2128	150	12951	0.948221
ko00514	Other types of O-glycan biosynthesis	C11H9orf78;RFNG;SDF2L1;SDF2;ST3GAL3;ST6GAL1	6	2128	61	12951	0.949698
ko00533	Glycosaminoglycan biosynthesis - keratan sulfate	ST3GAL1;ST3GAL3	2	2128	27	12951	0.950603
ko05410	Hypertrophic cardiomyopathy (HCM)	ACTB;AGT;EMD;ITGB5;LMNA;LOC108634457;PRKAB1;PRKAG1;RNF123;SGCE;TNNI3;TNNT3;TPM1;TPM4	14	2128	122	12951	0.951481
ko03440	Homologous recombination	POLD1;POLD4;RPA2;SHFM1;TOP3B	5	2128	54	12951	0.955381
ko04972	Pancreatic secretion	ATP1B1;CPB2;LOC102174762;LOC102186459;LOC102188098;LOC102188874;LOC108633189;LOC108633809;PLA2G12B;PLA2G1B;RAB8A;RAC1;RAP1B;RHOA;RNF123;TMEM205;TPCN1	16	2128	138	12951	0.95645
ko04150	mTOR signaling pathway	AKT1;BOLA2B;DDIT4;EIF4B;EIF4EBP1;EIF4H;LOC102187166;NRBP2;RAD9A;RPS6KB2;RPS6;RRAGA;ULK1;VEGFA;YPEL3	15	2128	131	12951	0.957389
ko04960	Aldosterone-regulated sodium reabsorption	ATP1B1;FXYD3;HDAC6;ERAS;LOC108633809;PDZK1;SLC9A3R1;SLC9A3R2	7	2128	71	12951	0.959255
ko04925	Aldosterone synthesis and secretion	AGTR1;ATF4;ATF6B;CALM1;CALM2;CREB3L3;CREB3;LDLR;LOC102188874;LOC108633189;PRKD2;SCARB1	11	2128	102	12951	0.959708
ko05202	Transcriptional misregulation in cancers	ASPSCR1;BCL2L1;CCNL2;CD14;CDK9;CEBPA;CEBPD;COMMD3;CSF1R;DDIT3;DDX5;EWSR1;FUS;GRIPAP1;HABP2;HDAC1;HHEX;ID2;IGFBP1;IGFBP2;IGFBP3;IGFBP4;LDB1;LMO2;LOC102189503;LOC102190909;LOC106502688;RXRA;LOC108634231;LOC108634606;LOC108636012;MAFB;MEN1;MLF2;NUPR1;PEA15;PRCC;RELA;SAFB2;SAFB;SIN3B;TAF15;TAL1;TMEM25;TTC36;TP53;TSPAN6	45	2128	345	12951	0.966677
ko03450	Non-homologous end-joining	FEN1	1	2128	20	12951	0.972481
ko04725	Cholinergic synapse	ACHE;AKT1;ATF4;CREB3L3;CREB3;GNAI2;GNB1;GNB2;GNG11;GNG5;HDAC6;ERAS;NRAS;CSDE1	12	2128	114	12951	0.972548
ko05310	Asthma	LOC102189356;NDUFS2;FCER1G	2	2128	31	12951	0.972942
ko04923	Regulation of lipolysis in adipocyte	AKT1;GNAI2;LOC102188874;LOC108633189;MGLL;PNPLA2	5	2128	61	12951	0.980233
ko04924	Renin secretion	AGTR1;AGT;CALM1;CALM2;CTSB;GNAI2;LOC102188874;LOC108633189	7	2128	78	12951	0.98043
ko04971	Gastric acid secretion	ATP1B1;CALM1;CALM2;EZR;GNAI2;LOC102174762;LOC102186459;LOC102188874;LOC108633189;LOC108633809	9	2128	97	12951	0.985159
ko05340	Primary immunodeficiency	OPTN;RFXANK;UNG	3	2128	45	12951	0.985184
ko04974	Protein digestion and absorption	ATP1B1;COL18A1;COL1A1;COL3A1;COL4A1;COL4A2;CPB2;DPP4;ECE1;KEL;LOC102184403;LOC102188098;LOC102191308;LOC108633809;LOC108634774;LOC108634776;LOC108634845;LOC108635080;LOC108635404;LOC108635555;PEG3;SLC38A4;SLC3A2	22	2128	198	12951	0.986887
ko02010	ABC transporters	ABCA10;ABCA6;ABCB11;ABCB6;ABCC5;ABCD4;ABCF3;ABCG8	8	2128	91	12951	0.988204
ko04310	Wnt signaling pathway	AES;BRD2;CACYBP;CALCOCO2;CCND3;CHP2;CSNK2B;LY6G5B;CTBP1;DGCR2;DVL3;JUN;LOC102170232;LOC102174738;LRP5;MORF4L1;MORF4L2;NID1;NOTUM;PSEN1;RAC1;RBX1;RHOA;RHOC;RUVBL1;RUVBL2;SERPINF1;SKP1;TBL1X;TP53	29	2128	252	12951	0.989328
ko04072	Phospholipase D signaling pathway	AGPAT2;AGTR1;AKT1;ARF1;CYTH2;DNM2;GRB2;HDAC6;ERAS;LOC102188874;LOC108633189;MAP2K2;NDUFS2;FCER1G;NRAS;CSDE1;PLPP2;PLPP3;RAF1;RHOA;RRAS;SHC1	18	2128	171	12951	0.989554
ko04921	Oxytocin signaling pathway	ACTB;CALM1;CALM2;EEF2;GNAI2;HDAC6;ERAS;JUN;LOC102188874;LOC108633189;MAP2K2;MYL6;MYL9;NRAS;CSDE1;OXT;PPP1CA;PPP1CC;PRKAB1;PRKAG1;RAF1;RHOA;RNF123;ZNF692	21	2128	194	12951	0.989916
ko04750	Inflammatory mediator regulation of TRP channels	CALM1;CALM2;LOC102185056;LOC102185739;LOC102188874;LOC108633189;LOC102190840;LOC102190572;LOC106503891;LOC108633308;LOC102169851;LOC100861186;MAP2K3;MAPK14;PPP1CA;PPP1CC	12	2128	125	12951	0.98994
ko05414	Dilated cardiomyopathy (DCM)	ACTB;EMD;ITGB5;LMNA;LOC102188874;LOC108633189;LOC108634457;RNF123;SGCE;TNNI3;TNNT3;TPM1;TPM4	12	2128	125	12951	0.98994
ko00601	Glycosphingolipid biosynthesis - lacto and neolacto series	SH3BGRL2;ST3GAL3;ST3GAL4	3	2128	48	12951	0.990304
ko04015	Rap1 signaling pathway	ACTB;AKT1;ARVCF;CALM1;CALM2;CAMTA2;SPAG7;PFN1;CDC42;CDH1;CRKL;CSF1R;EFNA1;GNAI2;HDAC6;ERAS;ID1;LOC102188874;LOC108633189;MAGIX;MAP2K2;MAP2K3;MAPK14;NRAS;CSDE1;PRKD2;RAC1;RAF1;RAP1B;RASSF5;RHOA;RRAS;SAFB2;SAFB;TLN1;VASP;VEGFA;VEGFB	33	2128	285	12951	0.991929
ko05206	MicroRNAs in cancer	CHCHD10;CHCHD2;COMMD3;CRKL;DDIT4;DNMT1;EGFL7;ERBB2;ERBB3;EZR;GLS2;GRB2;HDAC1;HDAC6;ERAS;HNRNPK;KRT8;LOC102169326;MAP2K2;MCL1;MMP11;NRAS;CSDE1;RAF1;RHOA;SHC1;STMN1;TMPRSS6;TP53;TPM1;TRIM28;UBE2I;VEGFA;VIM;ZFPM1	33	2128	285	12951	0.991929
ko00512	Mucin type O-glycan biosynthesis	ANKRD11;ST3GAL1	2	2128	39	12951	0.992164
ko03460	Fanconi anemia pathway	DENND2A;ERCC1;LOC102178856;LOC102183750;SLX1A;RPA2;TOP3B;VCP;FANCG	7	2128	87	12951	0.992825
ko05412	Arrhythmogenic right ventricular cardiomyopathy (ARVC)	ACTB;ACTN4;CTNNA1;EMD;ITGB5;LMNA;PPL;RNF123;SGCE	9	2128	105	12951	0.993564
ko04110	Cell cycle	ANAPC11;ANAPC7;CCNA2;CCND3;CDK3;TEN1;CDK4;CDKN1C;CDKN2D;E2F4;FZR1;GADD45A;GADD45G;HDAC1;LOC102174738;MCM2;MCM3;MCM4;MCM5;MCM7;PCNA;RAD21;RBX1;SKP1;SMC1A;TP53;YWHAB;YWHAE;YWHAH;YWHAQ;YWHAZ;ZNF384	31	2128	274	12951	0.993663
ko05200	Pathways in cancer	AGTR1;AKT1;ARAF;TIMP1;BAX;FTL;BCL2L1;BID;CDC42;CDH1;CDK4;CEBPA;CKS1B;CKS2;COL4A1;COL4A2;CRKL;CSF1R;CTBP1;CTNNA1;CXCL12;DVL3;EGLN2;ERBB2;FH;FN1;GNAI2;GNB1;GNB2;GNG11;GNG5;GRB2;HDAC1;HDAC6;ERAS;HSP90AA1;HSP90AB1;JUN;LOC102183480;SLC2A1;LOC102188874;LOC108633189;LOC106502688;RXRA;LOC106503061;LOC108634457;LOC108634606;MAP2K2;NCOA4;NFKBIA;NRAS;CSDE1;OPTN;RAC1;RAF1;RASSF5;RBX1;RELA;RHOA;SAFB2;SAFB;STA…	66	2128	523	12951	0.994344
ko04014	Ras signaling pathway	AKT1;BCL2L1;CALM1;CALM2;CDC42;CSF1R;EFNA1;ETS2;GNB1;GNB2;GNG11;GNG5;GRB2;HDAC6;ERAS;MAP2K2;NRAS;CSDE1;OPTN;PLA1A;PLA2G12B;PLA2G1B;RAB17;RAB5A;RAB5C;RAC1;RAF1;RAP1B;RASSF5;RELA;RGL2;RHOA;RRAS;SAFB2;SAFB;SHC1;VEGFA;VEGFB	36	2128	312	12951	0.994374
ko03420	Nucleotide excision repair	BAG6;CUL4A;DENND2A;DRAP1;ERCC1;GTF2H5;LIG1;NONO;NUCKS1;OAF;PCNA;POLD1;POLD4;POLE3;RAD23A;RAD23B;RBX1;RPA2;TMED10;TRAPPC5;VWCE;DDB1;XPC	22	2128	209	12951	0.994436
ko05032	Morphine addiction	ARRB2;GNAI2;GNB1;GNB2;GNG11;GNG5;LOC102188874;LOC108633189;MED11	8	2128	99	12951	0.995107
ko04713	Circadian entrainment	CALM1;CALM2;GNAI2;GNB1;GNB2;GNG11;GNG5;LOC102188874;LOC108633189;RNF123;ZNF692	10	2128	118	12951	0.996068
ko04724	Glutamatergic synapse	GLS2;GLUL;GNAI2;GNB1;GNB2;GNG11;GNG5;LOC102188874;LOC108633189;SLC38A3;SLC38A4	10	2128	119	12951	0.996467
ko04650	Natural killer cell mediated cytotoxicity	ARAF;TIMP1;AZGP1;BID;CLEC1B;FCGRT;GRB2;HDAC6;ERAS;IFNAR2;IFNGR2;LOC102181202;LOC108633459;LOC108633460;LOC102184389;LOC108633505;MAP2K2;MTCH1;NDUFS2;FCER1G;NRAS;CSDE1;PTPN6;RAC1;RAF1;SHC1	20	2128	201	12951	0.996981
ko04020	Calcium signaling pathway	AGTR1;CALCOCO2;CALM1;CALM2;CALM3;DNAJC8;ERBB2;ERBB3;LOC102168235;LOC102178813;LOC102186708;LOC100860961;LOC102188874;LOC108633189;NKTR;PHKG2;PNISR;PPIA;PPIB;PPIF;RNF123;SLC25A20;SLC25A4;SLC25A5;SPHK2;STIM1;VDAC1;VDAC2;VDAC3;ZNF692	28	2128	263	12951	0.997233
ko04911	Insulin secretion	ATF4;ATF6B;ATP1B1;CREB3L3;CREB3;LOC102183480;SLC2A1;LOC102188874;LOC108633189;LOC108633809;RNF123	9	2128	115	12951	0.997865
ko00562	Inositol phosphate metabolism	ALDH6A1;CALCOCO2;CCT3;INPP5A;INPPL1;ISYNA1;MIOX;PI4KA;TPI1	9	2128	115	12951	0.997865
ko04723	Retrograde endocannabinoid signaling	FAAH;GNAI2;GNB1;GNB2;GNG11;GNG5;MAPK14;MGLL	8	2128	111	12951	0.998789
ko04950	Maturity onset diabetes of the young	CUX2;HHEX;HNF4A;PKLR	4	2128	74	12951	0.998981
ko04672	Intestinal immune network for IgA production	CXCL12;LOC102189356;LTBR	3	2128	65	12951	0.99921
ko04390	Hippo signaling pathway	ACTB;AFM;AFP;ALB;CCND3;CDH1;CSNK1D;CTNNA1;DVL3;ID1;ID2;PPP1CA;PPP1CC;PPP2CA;PPP2R1A;YWHAB;YWHAE;YWHAH;YWHAQ;YWHAZ	20	2128	218	12951	0.999352
ko04340	Hedgehog signaling pathway	CD320;CSNK1D;CSNK1G2;ERH;LRP10	5	2128	90	12951	0.999545
ko04630	Jak-STAT signaling pathway	AKT1;BCL2L1;BRD2;CCND3;CISH;EPOR;GRB2;IFNAR2;IFNGR2;IL10RB;IRF9;LOC102187632;MCL1;PTPN6;RAF1;STAT1;STAT2;STAT6	18	2128	207	12951	0.99961
ko04970	Salivary secretion	ATP1B1;CALM1;CALM2;LGALS3BP;LOC102169730;LOC102183943;LOC102184534;LOC102186459;LOC102186680;CD5L;LOC102188874;LOC108633189;LOC108633809	11	2128	150	12951	0.999708
ko04512	ECM-receptor interaction	ADAMTSL2;COL1A1;COL4A1;COL4A2;CPN2;DGCR6L;FN1;FSTL1;GP1BA;GP9;IGFBP7;ITGB5;LOC100860959;LRG1;SDC4;SUSD2;USP11;USP19;QARS;VTN	19	2128	221	12951	0.99978
ko04024	cAMP signaling pathway	ACOX1;AKT1;ATP1B1;CALM1;CALM2;CREB3L3;CREB3;FXYD1;GNAI2;JUN;LOC102188874;LOC108633189;LOC108633809;MAP2K2;MYL9;NFKBIA;PPP1CA;PPP1CC;RAC1;RAF1;RAP1B;RELA;RHOA;RNF123;RRAS;TNNI3	25	2128	272	12951	0.999823
ko04930	Type II diabetes mellitus	HK1;PKLR	2	2128	64	12951	0.999864
ko05217	Basal cell carcinoma	DVL3;TP53	2	2128	66	12951	0.999903
ko04514	Cell adhesion molecules (CAMs)	APOH;ASPDH;AZGP1;BCAM;CD34;CD99;CDH16;CDH1;CLDN1;CLDN4;FCGRT;GLG1;JAML;JOSD2;LOC102180695;LOC102181202;LOC108633459;LOC108633460;LOC102184389;LOC102189356;LOC108633505;NECTIN2;RNASEK;SDC2;SDC4;USF2	24	2128	279	12951	0.999958
ko04360	Axon guidance	ABLIM3;CDC42;CFL1;CXCL12;DSTN;EFNA1;EPHB4;FAM50A;GNAI2;HDAC6;ERAS;ILK;LOC102184794;LOC108633277;NRAS;CSDE1;PDK2;PDK4;PDLIM7;PPP1R14B;RAC1;RAF1;RHOA;RRAS;SEMA4G	23	2128	274	12951	0.99997
ko04060	Cytokine-cytokine receptor interaction	CCL16;CCRL2;CSF1R;CXCL12;EPOR;GPR182;IFNAR2;IFNGR2;IL10RB;IL1RN;INHBE;LOC102170310;LOC102170772;LOC102171053;LOC102173964;LOC102179590;LOC102181154;LOC102181854;LOC102182395;LOC108638246;LTBR;MST1;SAFB2;SAFB;TNFRSF1A;VEGFA;VEGFB	26	2128	319	12951	0.999996
ko04070	Phosphatidylinositol signaling system	CALCOCO2;CALM1;CALM2;CALM3;CCT3;INPP5A;INPPL1;IP6K2;PDCD6;PI4KA	10	2128	178	12951	0.999997
ko04391	Hippo signaling pathway -fly	LOC106503400;TAX1BP3;TFRC;ZDHHC19	3	2128	104	12951	0.999998
ko04550	Signaling pathways regulating pluripotency of stem cells	AKT1;COMMD3;CUX2;DUSP9;DVL3;GRB2;HDAC6;ERAS;ID1;ID2;ID3;INHBE;MAP2K2;MAPK14;NRAS;CSDE1;RAF1	15	2128	247	12951	1
ko04810	Regulation of actin cytoskeleton	ACTB;ACTG1;ACTN4;ARAF;TIMP1;ARHGEF6;ARPC1A;ARPC1B;ARPC2;ARPC3;ARPC4;ARPC5;BAIAP2L2;BOLA2B;BRK1;CAMTA2;SPAG7;PFN1;CCT3;CD14;CDC42BPB;CDC42;CFL1;CRKL;DSTN;EHBP1L1;EVL;EZR;F2;FAM46A;LOC108636767;FAM46C;FGFRL1;FN1;GSN;HDAC6;ERAS;IQGAP2;ITGB5;LIMS2;LOC102174891;LOC102175348;LOC102183952;MAP2K2;MYL9;NRAS;CSDE1;PLEKHG3;PNISR;PPP1CA;PPP1CC;PPP1R14B;RAC1;RAF1;REPIN1;RHOA;RHOC;RRAS;SMTN;TESK1;TMSB10;TMSB4X…	58	2128	619	12951	1
ko04010	MAPK signaling pathway	AKT1;ARRB2;ATF4;ATF5;BOLA2B;CD14;CDC42;CLASRP;CRKL;DAXX;DDIT3;DIRAS3;DUSP1;DUSP26;DUSP9;FGFRL1;GADD45A;GADD45G;GRB2;HDAC6;ERAS;HSP70.1;LOC102178315;LOC102178582;HSPA8;HSPB1;IL1RN;ILKAP;ISOC1;JMJD8;JUND;JUN;LOC102171608;LOC102183952;MAP2K2;MAP2K3;MAPK14;MAPKAPK2;MED11;MINK1;NCAPH2;NRAS;CSDE1;OPTN;PDZD11;PPM1G;RAC1;RAF1;RAP1B;RELA;REPIN1;RRAS;SAMD1;ST13;STK25;STMN1;SYNGR2;TMEM115;TNFRSF1A;TP53;TRAF…	59	2128	652	12951	1
ko04012	ErbB signaling pathway	AKT1;ARAF;TIMP1;BOLA2B;CRKL;EIF4EBP1;ERBB2;ERBB3;GRB2;HDAC6;ERAS;JUN;LOC102183952;MAP2K2;NRAS;CSDE1;RAF1;REPIN1;RPS6KB2;SAMD1;SHC1;YPEL3;ZNF768	20	2128	364	12951	1
ko04510	Focal adhesion	ACTB;ACTG1;ACTN4;ADAMTSL2;AKT1;BOLA2B;CCND3;CDC42BPB;CDC42;COL1A1;COL4A1;COL4A2;CRKL;DIRAS3;EHBP1L1;ERBB2;FN1;GRB2;ILK;ITGB5;JUN;LIMS2;LOC102174891;LOC102175348;LOC102183952;MST1;MYL9;NCAPH2;PNISR;PPP1CA;PPP1CC;RAC1;RAF1;RAP1B;REPIN1;RHOA;RHOC;SHC1;SMTN;TLN1;USP11;USP19;QARS;VASP;VEGFA;VEGFB;VTN;YPEL3;ZNF768;ZYX	49	2128	628	12951	1
ko04740	Olfactory transduction	ARRB2;CALM1;CALM2;FAM83H;GNB1;LOC108638589;MED11;SLC25A13;VPS51;TM7SF2	9	2128	280	12951	1
ko04080	Neuroactive ligand-receptor interaction	AGTR1;DNAJC8;F2;GCGR;NR1I3;PLG;PTH1R;TSPO	8	2128	352	12951	1
