# Supplementary material for: Transcriptome analysis reveals liver metabolism programming in kids from nutritional restricted goats during mid-gestation
Source: PeerJ. 2021 Jan 29;9:e10593. doi: 10.7717/peerj.10593 (PMC7849524; doi:10.7717/peerj.10593)
Supplement: Supplemental Information 7 — GO enrichment analysis of upregulated and downregulated DEGs between FC and FR. [file peerj-09-10593-s007.xlsx]

## Sheet: Up-regulated genes
S5 GO enrichment analysis of upregulated differentially expressed genes (DEGs) between FC and FR group
GO_ID	GO_Term	GO_function	GO_class	Genes	S gene number	TS gene number	B gene number	TB gene number	pvalue	Note: S gene number: the number of significant DEGs which annotated to a specific GO term; TS gene number: the number of significant DEGs; B gene number: the number of genes which annotated to a specific GO term; TB gene number: the total number of genes.
GO:0030154	cell differentiation	biological_process	5	MDK;PLAGL1;IGSF10;TRMO;HEMGN;ETV1	5	52	203	17821	0.000307176
GO:0005576	extracellular region	cellular_component	3	IGSF10;PRRG1;MDK;COL16A1	4	52	452	17821	0.042547
GO:0021987	cerebral cortex development	biological_process	5	DAB1;MDK;CNTNAP2	3	52	40	17821	0.000214515
GO:0007420	brain development	biological_process	6	SRR;DAB1;CNTNAP2	3	52	93	17821	0.00252711
GO:0043025	neuronal cell body	cellular_component	5	CNTNAP2;SRR;DAB1	3	52	152	17821	0.00990698
GO:0000981	DNA-binding transcription factor activity, RNA polymerase II-specific	molecular_function	5	SIM1;ETV1;PLAGL1	3	52	155	17821	0.0104454
GO:0007586	digestion	biological_process	4	LOC102188098;CAPN8	2	52	16	17821	0.000976213
GO:0046426	negative regulation of receptor signaling pathway via JAK-STAT	biological_process	10	DAB1;PTPRD	2	52	33	17821	0.00416133
GO:0030182	neuron differentiation	biological_process	6	ACSL4;PTPRD	2	52	58	17821	0.0124369
GO:0042493	response to drug	biological_process	5	MDK;DAB1	2	52	74	17821	0.0197295
GO:0043524	negative regulation of neuron apoptotic process	biological_process	10	TOX3;MDK	2	52	79	17821	0.0222985
GO:0007268	chemical synaptic transmission	biological_process	9	PTPRD;HRCT1;LOC108636568	2	52	118	17821	0.0465065
GO:0005905	clathrin-coated pit	cellular_component	4	HRCT1;LOC108636568;LRP2	2	52	53	17821	0.0104644
GO:0043005	neuron projection	cellular_component	5	SNAP25;DAB1	2	52	117	17821	0.0458019
GO:0043209	myelin sheath	cellular_component	4	SNAP25;LOC102186539	2	52	119	17821	0.047215
GO:0070032	synaptobrevin 2-SNAP-25-syntaxin-1a-complexin I complex	cellular_component	7	SNAP25	1	52	1	17821	0.00291791
GO:0016430	tRNA (adenine-N6-)-methyltransferase activity	molecular_function	8	TRMO;HEMGN	1	52	1	17821	0.00291791
GO:0005597	collagen type XVI trimer	cellular_component	6	COL16A1	1	52	1	17821	0.00291791
GO:0030421	defecation	biological_process	6	MDK	1	52	1	17821	0.00291791
GO:0018114	threonine racemase activity	molecular_function	9	SRR	1	52	1	17821	0.00291791
GO:0008721	D-serine ammonia-lyase activity	molecular_function	7	SRR	1	52	1	17821	0.00291791
GO:1903416	response to glycoside	biological_process	6	LOC102186539	1	52	1	17821	0.00291791
GO:0021813	cell-cell adhesion involved in neuronal-glial interactions involved in cerebral cortex radial glia guided migration	biological_process	7	DAB1	1	52	1	17821	0.00291791
GO:0035750	protein localization to myelin sheath abaxonal region	biological_process	7	MPP5	1	52	1	17821	0.00291791
GO:0021589	cerebellum structural organization	biological_process	5	DAB1	1	52	1	17821	0.00291791
GO:0004512	inositol-3-phosphate synthase activity	molecular_function	6	ISYNA1	1	52	1	17821	0.00291791
GO:0047676	arachidonate-CoA ligase activity	molecular_function	7	ACSL4	1	52	1	17821	0.00291791
GO:0030378	serine racemase activity	molecular_function	9	SRR	1	52	1	17821	0.00291791
GO:0001504	neurotransmitter uptake	biological_process	6	LOC102186539	1	52	1	17821	0.00291791
GO:0030250	guanylate cyclase activator activity	molecular_function	6	RUNDC3A	1	52	2	17821	0.00582746
GO:0006766	vitamin metabolic process	biological_process	5	LRP2	1	52	1	17821	0.00291791
GO:0032307	negative regulation of prostaglandin secretion	biological_process	10	ACSL4	1	52	1	17821	0.00291791
GO:0070179	D-serine biosynthetic process	biological_process	12	SRR	1	52	1	17821	0.00291791
GO:0004373	glycogen (starch) synthase activity	molecular_function	8	GYS2	1	52	2	17821	0.00582746
GO:0070178	D-serine metabolic process	biological_process	11	SRR	1	52	1	17821	0.00291791
GO:0003941	L-serine ammonia-lyase activity	molecular_function	7	SRR	1	52	2	17821	0.00582746
GO:0008038	neuron recognition	biological_process	5	CNTNAP2	1	52	2	17821	0.00582746
GO:0045714	regulation of low-density lipoprotein particle receptor biosynthetic process	biological_process	9	SEC24A	1	52	2	17821	0.00582746
GO:0021761	limbic system development	biological_process	6	CNTNAP2	1	52	2	17821	0.00582746
GO:0021681	cerebellar granular layer development	biological_process	5	MDK	1	52	2	17821	0.00582746
GO:0016627	oxidoreductase activity, acting on the CH-CH group of donors	molecular_function	5	LBR	1	52	2	17821	0.00582746
GO:0071109	superior temporal gyrus development	biological_process	5	CNTNAP2	1	52	2	17821	0.00582746
GO:0045988	negative regulation of striated muscle contraction	biological_process	10	LOC102186539	1	52	2	17821	0.00582746
GO:0042036	negative regulation of cytokine biosynthetic process	biological_process	8	RNF128	1	52	2	17821	0.00582746
GO:0034056	estrogen response element binding	molecular_function	11	TOX3	1	52	3	17821	0.00872869
GO:0051481	negative regulation of cytosolic calcium ion concentration	biological_process	13	LOC102186539	1	52	2	17821	0.00582746
GO:0071934	thiamine transmembrane transport	biological_process	8	SLC19A3	1	52	2	17821	0.00582746
GO:0043219	lateral loop	cellular_component	4	MPP5	1	52	3	17821	0.00872869
GO:0005927	muscle tendon junction	cellular_component	7	NRAP	1	52	3	17821	0.00872869
GO:0071205	protein localization to juxtaparanode region of axon	biological_process	7	CNTNAP2	1	52	3	17821	0.00872869
GO:0045163	clustering of voltage-gated potassium channels	biological_process	7	CNTNAP2	1	52	3	17821	0.00872869
GO:0071332	cellular response to fructose stimulus	biological_process	10	LOC102178379	1	52	3	17821	0.00872869
GO:1990166	protein localization to site of double-strand break	biological_process	9	SLF2	1	52	3	17821	0.00872869
GO:0016628	oxidoreductase activity, acting on the CH-CH group of donors, NAD or NADP as acceptor	molecular_function	6	LBR	1	52	3	17821	0.00872869
GO:1990239	steroid hormone binding	molecular_function	6	LOC102186539	1	52	3	17821	0.00872869
GO:0007638	mechanosensory behavior	biological_process	4	ETV1	1	52	3	17821	0.00872869
GO:0006021	inositol biosynthetic process	biological_process	8	ISYNA1	1	52	3	17821	0.00872869
GO:0097477	lateral motor column neuron migration	biological_process	10	DAB1	1	52	3	17821	0.00872869
GO:0045822	negative regulation of heart contraction	biological_process	9	LOC102186539	1	52	3	17821	0.00872869
GO:0007185	transmembrane receptor protein tyrosine phosphatase signaling pathway	biological_process	7	PTPRD	1	52	3	17821	0.00872869
GO:0042866	pyruvate biosynthetic process	biological_process	10	SRR	1	52	4	17821	0.0116216
GO:0051645	Golgi localization	biological_process	6	DAB1	1	52	4	17821	0.0116216
GO:0007614	short-term memory	biological_process	6	MDK	1	52	4	17821	0.0116216
GO:0035749	myelin sheath adaxonal region	cellular_component	4	MPP5	1	52	4	17821	0.0116216
GO:0044233	mitochondria-associated endoplasmic reticulum membrane	cellular_component	5	ACSL4	1	52	4	17821	0.0116216
GO:0034184	positive regulation of maintenance of mitotic sister chromatid cohesion	biological_process	12	SLF2	1	52	4	17821	0.0116216
GO:0051428	peptide hormone receptor binding	molecular_function	7	RUNDC3A	1	52	4	17821	0.0116216
GO:0031468	nuclear envelope reassembly	biological_process	7	UBXN2A	1	52	4	17821	0.0116216
GO:0007494	midgut development	biological_process	7	DAB1	1	52	4	17821	0.0116216
GO:0006563	L-serine metabolic process	biological_process	11	SRR	1	52	4	17821	0.0116216
GO:0021517	ventral spinal cord development	biological_process	5	DAB1	1	52	4	17821	0.0116216
GO:0051923	sulfation	biological_process	6	SULT1C2	1	52	4	17821	0.0116216
GO:0021942	radial glia guided migration of Purkinje cell	biological_process	9	DAB1	1	52	5	17821	0.0145063
GO:2000781	positive regulation of double-strand break repair	biological_process	11	SLF2	1	52	5	17821	0.0145063
GO:0051371	muscle alpha-actinin binding	molecular_function	8	NRAP	1	52	5	17821	0.0145063
GO:0005001	transmembrane receptor protein tyrosine phosphatase activity	molecular_function	10	PTPRD	1	52	6	17821	0.0173826
GO:0033130	acetylcholine receptor binding	molecular_function	6	UBXN2A	1	52	6	17821	0.0173826
GO:0006796	phosphate-containing compound metabolic process	biological_process	6	PTPRD	1	52	5	17821	0.0145063
GO:0016126	sterol biosynthetic process	biological_process	8	LBR	1	52	5	17821	0.0145063
GO:0007127	meiosis I	biological_process	7	MEI1	1	52	5	17821	0.0145063
GO:0033627	cell adhesion mediated by integrin	biological_process	5	COL16A1	1	52	6	17821	0.0173826
GO:0033622	integrin activation	biological_process	7	COL16A1	1	52	6	17821	0.0173826
GO:0070087	chromo shadow domain binding	molecular_function	6	LBR	1	52	6	17821	0.0173826
GO:0042297	vocal learning	biological_process	6	CNTNAP2	1	52	6	17821	0.0173826
GO:0036376	sodium ion export across plasma membrane	biological_process	11	LOC102186539	1	52	6	17821	0.0173826
GO:0048935	peripheral nervous system neuron development	biological_process	7	ETV1	1	52	6	17821	0.0173826
GO:0032287	peripheral nervous system myelin maintenance	biological_process	8	MPP5	1	52	6	17821	0.0173826
GO:0060136	embryonic process involved in female pregnancy	biological_process	5	ACSL4	1	52	6	17821	0.0173826
GO:0002087	regulation of respiratory gaseous exchange by neurological system process	biological_process	8	LOC102186539	1	52	7	17821	0.0202508
GO:0021794	thalamus development	biological_process	5	CNTNAP2	1	52	7	17821	0.0202508
GO:0031284	positive regulation of guanylate cyclase activity	biological_process	8	RUNDC3A	1	52	7	17821	0.0202508
GO:0005890	sodium:potassium-exchanging ATPase complex	cellular_component	8	LOC102186539	1	52	7	17821	0.0202508
GO:0045141	meiotic telomere clustering	biological_process	8	MEI1	1	52	7	17821	0.0202508
GO:0071383	cellular response to steroid hormone stimulus	biological_process	7	LOC102186539	1	52	7	17821	0.0202508
GO:0016082	synaptic vesicle priming	biological_process	8	SNAP25	1	52	7	17821	0.0202508
GO:0002011	morphogenesis of an epithelial sheet	biological_process	7	MPP5	1	52	7	17821	0.0202508
GO:0097105	presynaptic membrane assembly	biological_process	7	PTPRD	1	52	7	17821	0.0202508
GO:0021799	cerebral cortex radially oriented cell migration	biological_process	10	DAB1	1	52	8	17821	0.0231107
GO:0031957	very long-chain fatty acid-CoA ligase activity	molecular_function	8	ACSL4	1	52	8	17821	0.0231107
GO:0044224	juxtaparanode region of axon	cellular_component	6	CNTNAP2	1	52	8	17821	0.0231107
GO:0005391	sodium:potassium-exchanging ATPase activity	molecular_function	11	LOC102186539	1	52	8	17821	0.0231107
GO:0021795	cerebral cortex cell migration	biological_process	9	DAB1	1	52	8	17821	0.0231107
GO:0009950	dorsal/ventral axis specification	biological_process	6	MDFI	1	52	8	17821	0.0231107
GO:0005916	fascia adherens	cellular_component	6	NRAP	1	52	8	17821	0.0231107
GO:0048712	negative regulation of astrocyte differentiation	biological_process	12	DAB1	1	52	8	17821	0.0231107
GO:0070201	regulation of establishment of protein localization	biological_process	7	SNAP25	1	52	8	17821	0.0231107
GO:0030007	cellular potassium ion homeostasis	biological_process	11	LOC102186539	1	52	8	17821	0.0231107
GO:0030127	COPII vesicle coat	cellular_component	8	SEC24A	1	52	8	17821	0.0231107
GO:0006940	regulation of smooth muscle contraction	biological_process	9	LOC102186539	1	52	8	17821	0.0231107
GO:0016594	glycine binding	molecular_function	5	SRR	1	52	9	17821	0.0259625
GO:0007141	male meiosis I	biological_process	8	MEI1	1	52	9	17821	0.0259625
GO:0002026	regulation of the force of heart contraction	biological_process	9	LOC102186539	1	52	9	17821	0.0259625
GO:0050775	positive regulation of dendrite morphogenesis	biological_process	10	PTPRD	1	52	9	17821	0.0259625
GO:0010975	regulation of neuron projection development	biological_process	10	SNAP25	1	52	9	17821	0.0259625
GO:0050795	regulation of behavior	biological_process	5	MDK	1	52	9	17821	0.0259625
GO:0010248	establishment or maintenance of transmembrane electrochemical gradient	biological_process	8	LOC102186539	1	52	9	17821	0.0259625
GO:0030695	GTPase regulator activity	molecular_function	6	RUNDC3A	1	52	9	17821	0.0259625
GO:0017075	syntaxin-1 binding	molecular_function	7	SNAP25	1	52	9	17821	0.0259625
GO:0090162	establishment of epithelial cell polarity	biological_process	6	MPP5	1	52	9	17821	0.0259625
GO:0040011	locomotion	biological_process	3	LOC102186539	1	52	9	17821	0.0259625
GO:0043220	Schmidt-Lanterman incisure	cellular_component	4	MPP5	1	52	10	17821	0.0288061
GO:0030673	axolemma	cellular_component	7	CNTNAP2	1	52	10	17821	0.0288061
GO:0017166	vinculin binding	molecular_function	6	NRAP	1	52	10	17821	0.0288061
GO:0021756	striatum development	biological_process	5	CNTNAP2	1	52	10	17821	0.0288061
GO:0016788	hydrolase activity, acting on ester bonds	molecular_function	5	LIPN	1	52	10	17821	0.0288061
GO:0031396	regulation of protein ubiquitination	biological_process	10	UBXN2A	1	52	10	17821	0.0288061
GO:0008610	lipid biosynthetic process	biological_process	6	ACSL4	1	52	11	17821	0.0316415
GO:0005833	hemoglobin complex	cellular_component	4	LOC102175876	1	52	11	17821	0.0316415
GO:0043548	phosphatidylinositol 3-kinase binding	molecular_function	5	DAB1	1	52	11	17821	0.0316415
GO:0050776	regulation of immune response	biological_process	6	PTPRD	1	52	11	17821	0.0316415
GO:0031402	sodium ion binding	molecular_function	8	LOC102186539	1	52	11	17821	0.0316415
GO:0004467	long-chain fatty acid-CoA ligase activity	molecular_function	8	ACSL4	1	52	11	17821	0.0316415
GO:0050771	negative regulation of axonogenesis	biological_process	10	DAB1	1	52	11	17821	0.0316415
GO:0031629	synaptic vesicle fusion to presynaptic active zone membrane	biological_process	9	SNAP25	1	52	12	17821	0.0344688
GO:0001676	long-chain fatty acid metabolic process	biological_process	10	ACSL4	1	52	12	17821	0.0344688
GO:0008306	associative learning	biological_process	6	SNAP25	1	52	12	17821	0.0344688
GO:0060707	trophoblast giant cell differentiation	biological_process	6	MDFI	1	52	12	17821	0.0344688
GO:0006883	cellular sodium ion homeostasis	biological_process	11	LOC102186539	1	52	12	17821	0.0344688
GO:0051384	response to glucocorticoid	biological_process	8	MDK	1	52	13	17821	0.0372881
GO:0042176	regulation of protein catabolic process	biological_process	7	UBXN2A	1	52	13	17821	0.0372881
GO:0071625	vocalization behavior	biological_process	4	CNTNAP2	1	52	13	17821	0.0372881
GO:0030955	potassium ion binding	molecular_function	8	LOC102186539	1	52	13	17821	0.0372881
GO:0030325	adrenal gland development	biological_process	7	MDK	1	52	13	17821	0.0372881
GO:0021542	dentate gyrus development	biological_process	5	MDK	1	52	13	17821	0.0372881
GO:0005344	oxygen carrier activity	molecular_function	4	LOC102175876	1	52	14	17821	0.0400992
GO:0007565	female pregnancy	biological_process	5	COL16A1	1	52	13	17821	0.0372881
GO:0019226	transmission of nerve impulse	biological_process	5	CNTNAP2	1	52	14	17821	0.0400992
GO:0019229	regulation of vasoconstriction	biological_process	9	LOC102186539	1	52	14	17821	0.0400992
GO:0005639	integral component of nuclear inner membrane	cellular_component	7	LBR	1	52	14	17821	0.0400992
GO:0031083	BLOC-1 complex	cellular_component	5	SNAP25	1	52	14	17821	0.0400992
GO:1903561	extracellular vesicle	cellular_component	6	LOC102186539	1	52	14	17821	0.0400992
GO:0008654	phospholipid biosynthetic process	biological_process	8	ISYNA1	1	52	14	17821	0.0400992
GO:0015671	oxygen transport	biological_process	7	LOC102175876	1	52	14	17821	0.0400992
GO:0048747	muscle fiber development	biological_process	8	FLNC	1	52	14	17821	0.0400992
GO:0030506	ankyrin binding	molecular_function	6	FLNC	1	52	15	17821	0.0429023
GO:0005978	glycogen biosynthetic process	biological_process	10	GYS2	1	52	15	17821	0.0429023
GO:0009725	response to hormone	biological_process	5	MDK	1	52	15	17821	0.0429023
GO:0030016	myofibril	cellular_component	7	NRAP	1	52	16	17821	0.0456974
GO:0019825	oxygen binding	molecular_function	5	LOC102175876	1	52	16	17821	0.0456974
GO:1901215	negative regulation of neuron death	biological_process	8	MDK	1	52	16	17821	0.0456974
GO:0030315	T-tubule	cellular_component	5	LOC102186539	1	52	16	17821	0.0456974
GO:0031334	positive regulation of protein complex assembly	biological_process	7	SLF2	1	52	16	17821	0.0456974
GO:0035904	aorta development	biological_process	7	LRP2	1	52	16	17821	0.0456974
GO:0051894	positive regulation of focal adhesion assembly	biological_process	9	COL16A1	1	52	18	17821	0.0512635
GO:0008146	sulfotransferase activity	molecular_function	6	SULT1C2	1	52	18	17821	0.0512635
GO:0061025	membrane fusion	biological_process	6	UBXN2A	1	52	18	17821	0.0512635
GO:0051781	positive regulation of cell division	biological_process	7	MDK	1	52	18	17821	0.0512635
GO:0007162	negative regulation of cell adhesion	biological_process	6	DAB1	1	52	18	17821	0.0512635
GO:0005783	endoplasmic reticulum	cellular_component	6	LRP2;UBXN2A;RNF128;SLC38A11	4	52	486	17821	0.0529988
GO:0030488	tRNA methylation	biological_process	11	TRMO;HEMGN	1	52	19	17821	0.0540347
GO:0070830	bicellular tight junction assembly	biological_process	9	MPP5	1	52	19	17821	0.0540347
GO:0006357	regulation of transcription by RNA polymerase II	biological_process	9	MAMLD1;SIM1;ETV1	3	52	295	17821	0.0547977
GO:0003281	ventricular septum development	biological_process	6	LRP2	1	52	20	17821	0.0567978
GO:0001662	behavioral fear response	biological_process	7	MDK	1	52	21	17821	0.0595531
GO:0004198	calcium-dependent cysteine-type endopeptidase activity	molecular_function	9	CAPN8	1	52	21	17821	0.0595531
GO:0015171	amino acid transmembrane transporter activity	molecular_function	7	SLC38A11	1	52	21	17821	0.0595531
GO:0030178	negative regulation of Wnt signaling pathway	biological_process	9	MDFI	1	52	21	17821	0.0595531
GO:0050714	positive regulation of protein secretion	biological_process	10	SEC24A	1	52	21	17821	0.0595531
GO:0043392	negative regulation of DNA binding	biological_process	7	MDFI	1	52	21	17821	0.0595531
GO:0006464	cellular protein modification process	biological_process	8	TTLL9	1	52	22	17821	0.0623005
GO:0007257	activation of JUN kinase activity	biological_process	14	MDFI	1	52	22	17821	0.0623005
GO:0060976	coronary vasculature development	biological_process	6	LRP2	1	52	23	17821	0.06504
GO:0030534	adult behavior	biological_process	4	CNTNAP2	1	52	23	17821	0.06504
GO:0009611	response to wounding	biological_process	5	MDK	1	52	24	17821	0.0677716
GO:0046034	ATP metabolic process	biological_process	4	LOC102186539	1	52	25	17821	0.0704955
GO:0016358	dendrite development	biological_process	8	DAB1	1	52	25	17821	0.0704955
GO:0005794	Golgi apparatus	cellular_component	6	PLAGL1;RNF128;CNTNAP2;LRP2	4	52	548	17821	0.0753594
GO:0051219	phosphoprotein binding	molecular_function	5	TOX3	1	52	27	17821	0.0759197
GO:0007517	muscle organ development	biological_process	6	ETV1	1	52	27	17821	0.0759197
GO:0003333	amino acid transmembrane transport	biological_process	11	SLC38A11	1	52	28	17821	0.0786202
GO:0060291	long-term synaptic potentiation	biological_process	10	SNAP25	1	52	28	17821	0.0786202
GO:2000369	regulation of clathrin-dependent endocytosis	biological_process	9	HRCT1;LOC108636568	1	52	28	17821	0.0786202
GO:0008144	drug binding	molecular_function	4	LOC102186539	1	52	28	17821	0.0786202
GO:0015991	ATP hydrolysis coupled proton transport	biological_process	11	LOC102186539	1	52	29	17821	0.0813129
GO:0048704	embryonic skeletal system morphogenesis	biological_process	7	MDFI	1	52	29	17821	0.0813129
GO:0005801	cis-Golgi network	cellular_component	6	UBXN2A	1	52	29	17821	0.0813129
GO:0001657	ureteric bud development	biological_process	7	SIM1	1	52	30	17821	0.0839979
GO:0008542	visual learning	biological_process	5	LOC102186539	1	52	30	17821	0.0839979
GO:0008217	regulation of blood pressure	biological_process	5	LOC102186539	1	52	30	17821	0.0839979
GO:0006814	sodium ion transport	biological_process	9	SLC38A11	1	52	31	17821	0.0866752
GO:0031526	brush border membrane	cellular_component	6	LRP2	1	52	31	17821	0.0866752
GO:0016324	apical plasma membrane	cellular_component	5	LOC102178379;LRP2	2	52	169	17821	0.0871661
GO:0048471	perinuclear region of cytoplasm	cellular_component	6	SEC24A;SNAP25;DAB1	3	52	361	17821	0.0882115
GO:0048268	clathrin coat assembly	biological_process	8	HRCT1;LOC108636568	1	52	32	17821	0.0893449
GO:0007628	adult walking behavior	biological_process	6	DAB1	1	52	32	17821	0.0893449
GO:0045860	positive regulation of protein kinase activity	biological_process	11	DAB1	1	52	33	17821	0.0920069
GO:0007157	heterophilic cell-cell adhesion via plasma membrane cell adhesion molecules	biological_process	7	PTPRD	1	52	33	17821	0.0920069
GO:0043231	intracellular membrane-bounded organelle	cellular_component	5	DAB1;LOC102186539	2	52	175	17821	0.0924758
GO:0005545	1-phosphatidylinositol binding	molecular_function	7	HRCT1;LOC108636568	1	52	34	17821	0.0946612
GO:0035861	site of double-strand break	cellular_component	7	SLF2	1	52	34	17821	0.0946612
GO:0035176	social behavior	biological_process	5	CNTNAP2	1	52	34	17821	0.0946612
GO:0001503	ossification	biological_process	4	IGSF10	1	52	35	17821	0.097308
GO:0030900	forebrain development	biological_process	5	LRP2	1	52	35	17821	0.097308
GO:0035914	skeletal muscle cell differentiation	biological_process	6	PLAGL1	1	52	35	17821	0.097308
GO:0071230	cellular response to amino acid stimulus	biological_process	7	COL16A1	1	52	35	17821	0.097308
GO:0005484	SNAP receptor activity	molecular_function	5	SNAP25	1	52	36	17821	0.0999471
GO:0007155	cell adhesion	biological_process	4	CNTNAP2;COL16A1	2	52	186	17821	0.102448
GO:0000064	L-ornithine transmembrane transporter activity	molecular_function	7	LOC102175709	1	52	37	17821	0.102579
GO:0007612	learning	biological_process	5	CNTNAP2	1	52	37	17821	0.102579
GO:1903352	L-ornithine transmembrane transport	biological_process	8	LOC102175709	1	52	37	17821	0.102579
GO:0005509	calcium ion binding	molecular_function	7	PRRG1;LRP2;SRR;CAPN8	4	52	614	17821	0.10365
GO:0031966	mitochondrial membrane	cellular_component	5	LOC102180758	1	52	38	17821	0.105203
GO:0021766	hippocampus development	biological_process	5	MDK	1	52	38	17821	0.105203
GO:0015181	arginine transmembrane transporter activity	molecular_function	7	LOC102175709	1	52	38	17821	0.105203
GO:0015189	L-lysine transmembrane transporter activity	molecular_function	7	LOC102175709	1	52	38	17821	0.105203
GO:1903401	L-lysine transmembrane transport	biological_process	8	LOC102175709	1	52	38	17821	0.105203
GO:0030139	endocytic vesicle	cellular_component	7	LRP2	1	52	39	17821	0.107819
GO:0043204	perikaryon	cellular_component	5	CNTNAP2	1	52	39	17821	0.107819
GO:0008344	adult locomotory behavior	biological_process	5	LOC102186539	1	52	43	17821	0.11821
GO:0050839	cell adhesion molecule binding	molecular_function	5	PTPRD	1	52	43	17821	0.11821
GO:0051289	protein homotetramerization	biological_process	9	SRR	1	52	44	17821	0.12079
GO:0005903	brush border	cellular_component	5	DAB1	1	52	44	17821	0.12079
GO:0031982	vesicle	cellular_component	5	SNAP25	1	52	45	17821	0.123361
GO:0030307	positive regulation of cell growth	biological_process	7	ACSL4	1	52	45	17821	0.123361
GO:0031647	regulation of protein stability	biological_process	5	RNF128	1	52	47	17821	0.128483
GO:0045666	positive regulation of neuron differentiation	biological_process	10	DAB1	1	52	48	17821	0.131033
GO:0005811	lipid droplet	cellular_component	6	ACSL4	1	52	48	17821	0.131033
GO:0008584	male gonad development	biological_process	7	MAMLD1	1	52	49	17821	0.133575
GO:0007264	small GTPase mediated signal transduction	biological_process	6	DAB1;RUNDC3A	2	52	221	17821	0.13594
GO:0030170	pyridoxal phosphate binding	molecular_function	6	SRR	1	52	50	17821	0.13611
GO:0051087	chaperone binding	molecular_function	5	LOC102186539	1	52	51	17821	0.138638
GO:0006888	endoplasmic reticulum to Golgi vesicle-mediated transport	biological_process	7	SEC24A	1	52	51	17821	0.138638
GO:0043130	ubiquitin binding	molecular_function	6	UBXN2A	1	52	53	17821	0.143672
GO:0005623	cell	cellular_component	3	MEI1	1	52	53	17821	0.143672
GO:0007626	locomotory behavior	biological_process	4	SNAP25	1	52	53	17821	0.143672
GO:0015297	antiporter activity	molecular_function	7	LOC102175709	1	52	54	17821	0.146178
GO:0045177	apical part of cell	cellular_component	4	DAB1	1	52	54	17821	0.146178
GO:0007286	spermatid development	biological_process	6	MEI1	1	52	54	17821	0.146178
GO:0042995	cell projection	cellular_component	4	MDK	1	52	55	17821	0.148677
GO:0008076	voltage-gated potassium channel complex	cellular_component	9	CNTNAP2	1	52	55	17821	0.148677
GO:0042383	sarcolemma	cellular_component	5	FLNC	1	52	56	17821	0.151169
GO:0030176	integral component of endoplasmic reticulum membrane	cellular_component	7	LBR	1	52	56	17821	0.151169
GO:0030136	clathrin-coated vesicle	cellular_component	8	HRCT1;LOC108636568	1	52	57	17821	0.153653
GO:0007030	Golgi organization	biological_process	6	UBXN2A	1	52	59	17821	0.158601
GO:0005788	endoplasmic reticulum lumen	cellular_component	7	COL16A1	1	52	60	17821	0.161065
GO:0005887	integral component of plasma membrane	cellular_component	6	SLC19A3;LOC102186539;LOC102175709;PTPRD	4	52	738	17821	0.167786
GO:0000785	chromatin	cellular_component	6	SLF2	1	52	63	17821	0.168412
GO:0030165	PDZ domain binding	molecular_function	6	SRR	1	52	64	17821	0.170847
GO:0007229	integrin-mediated signaling pathway	biological_process	6	COL16A1	1	52	66	17821	0.175696
GO:0001228	DNA-binding transcription activator activity, RNA polymerase II-specific	molecular_function	6	PLAGL1	1	52	66	17821	0.175696
GO:0031463	Cul3-RING ubiquitin ligase complex	cellular_component	7	KLHL24	1	52	66	17821	0.175696
GO:0045893	positive regulation of transcription, DNA-templated	biological_process	9	TOX3;MDK	2	52	263	17821	0.178787
GO:0030276	clathrin binding	molecular_function	5	HRCT1;LOC108636568	1	52	69	17821	0.182918
GO:0042626	ATPase-coupled transmembrane transporter activity	molecular_function	8	LOC102173859	1	52	70	17821	0.185312
GO:0030198	extracellular matrix organization	biological_process	6	COL16A1	1	52	71	17821	0.187698
GO:0005515	protein binding	molecular_function	4	PTPRD;RUNDC3A;CNTNAP2;COL16A1;DAB1	5	52	1048	17821	0.1893
GO:0005178	integrin binding	molecular_function	6	COL16A1	1	52	72	17821	0.190078
GO:0006470	protein dephosphorylation	biological_process	9	PTPRD	1	52	72	17821	0.190078
GO:0042803	protein homodimerization activity	molecular_function	6	C25H16orf89;SRR;TOX3	3	52	523	17821	0.195712
GO:0005929	cilium	cellular_component	4	TTLL9	1	52	78	17821	0.204213
GO:0031175	neuron projection development	biological_process	7	CNTNAP2	1	52	80	17821	0.208871
GO:0001764	neuron migration	biological_process	7	DAB1	1	52	81	17821	0.21119
GO:0005815	microtubule organizing center	cellular_component	6	DAB1	1	52	83	17821	0.215808
GO:0005770	late endosome	cellular_component	8	RNF128	1	52	85	17821	0.220399
GO:0006898	receptor-mediated endocytosis	biological_process	8	LRP2	1	52	86	17821	0.222684
GO:0014069	postsynaptic density	cellular_component	5	DAB1	1	52	86	17821	0.222684
GO:0032496	response to lipopolysaccharide	biological_process	7	SRR	1	52	89	17821	0.229502
GO:0043235	receptor complex	cellular_component	4	LRP2	1	52	90	17821	0.231762
GO:0006366	transcription by RNA polymerase II	biological_process	9	ETV1;PLAGL1	2	52	315	17821	0.234199
GO:0016874	ligase activity	molecular_function	4	TTLL9	1	52	93	17821	0.238501
GO:0004725	protein tyrosine phosphatase activity	molecular_function	9	PTPRD	1	52	94	17821	0.240735
GO:0035335	peptidyl-tyrosine dephosphorylation	biological_process	10	PTPRD	1	52	96	17821	0.245183
GO:0005802	trans-Golgi network	cellular_component	7	SNAP25	1	52	97	17821	0.247397
GO:0051015	actin filament binding	molecular_function	7	FLNC	1	52	99	17821	0.251807
GO:0008201	heparin binding	molecular_function	6	MDK	1	52	101	17821	0.256192
GO:0007411	axon guidance	biological_process	6	ETV1	1	52	106	17821	0.267043
GO:0008083	growth factor activity	molecular_function	7	MDK	1	52	106	17821	0.267043
GO:0006508	proteolysis	biological_process	7	CAPN8;LOC102188098	2	52	347	17821	0.268874
GO:0007399	nervous system development	biological_process	6	SIM1	1	52	108	17821	0.271339
GO:0043161	proteasome-mediated ubiquitin-dependent protein catabolic process	biological_process	11	UBXN2A	1	52	113	17821	0.281974
GO:0005829	cytosol	cellular_component	6	LOC102186539;UBXN2A;RUNDC3A;DAB1;C25H16orf89	5	52	1233	17821	0.290103
GO:0006974	cellular response to DNA damage stimulus	biological_process	6	SLF2	1	52	119	17821	0.294534
GO:0016477	cell migration	biological_process	6	MDK	1	52	123	17821	0.302787
GO:0020037	heme binding	molecular_function	6	LOC102175876	1	52	132	17821	0.321013
GO:0005524	ATP binding	molecular_function	5	SRR;TTLL9;LOC102186539;LOC102173859;SLFN14	5	52	1299	17821	0.328531
GO:0030424	axon	cellular_component	6	CNTNAP2	1	52	137	17821	0.330936
GO:0019904	protein domain specific binding	molecular_function	5	MPP5	1	52	138	17821	0.332903
GO:0005506	iron ion binding	molecular_function	8	LOC102175876	1	52	144	17821	0.344589
GO:0005769	early endosome	cellular_component	8	CNTNAP2	1	52	145	17821	0.346517
GO:0005768	endosome	cellular_component	7	LRP2	1	52	146	17821	0.348439
GO:0004252	serine-type endopeptidase activity	molecular_function	8	LOC102188098	1	52	147	17821	0.350356
GO:0061630	ubiquitin protein ligase activity	molecular_function	7	RNF128	1	52	156	17821	0.367361
GO:0030425	dendrite	cellular_component	6	CNTNAP2	1	52	157	17821	0.369224
GO:0000977	RNA polymerase II regulatory region sequence-specific DNA binding	molecular_function	9	PLAGL1	1	52	159	17821	0.372932
GO:0005874	microtubule	cellular_component	7	TTLL9	1	52	159	17821	0.372932
GO:0008283	cell population proliferation	biological_process	3	LRP2	1	52	161	17821	0.376619
GO:0005765	lysosomal membrane	cellular_component	9	LRP2	1	52	173	17821	0.398299
GO:0016021	integral component of membrane	cellular_component	5	LOC102180758;PTPRD;ACSL4;LOC102187807;LOC102188356;SLC38A11;LIPN;RNF128;GPR176;LRP2;LOC102173859;CNTNAP2;PRRG1	12	52	3715	17821	0.398652
GO:0019899	enzyme binding	molecular_function	5	CNTNAP2	1	52	174	17821	0.400072
GO:0003924	GTPase activity	molecular_function	9	LOC102180934	1	52	176	17821	0.403602
GO:0006915	apoptotic process	biological_process	6	LOC102180758	1	52	177	17821	0.40536
GO:0000287	magnesium ion binding	molecular_function	7	SRR	1	52	177	17821	0.40536
GO:0008134	transcription factor binding	molecular_function	5	MDFI	1	52	179	17821	0.40886
GO:0006886	intracellular protein transport	biological_process	10	SEC24A	1	52	183	17821	0.415799
GO:0070062	extracellular exosome	cellular_component	7	MPP5;ACSL4;PTPRD;SULT1C2;MUM1L1;LRP2;C25H16orf89	7	52	2105	17821	0.417802
GO:0055085	transmembrane transport	biological_process	6	LOC102173859	1	52	186	17821	0.420951
GO:0000139	Golgi membrane	cellular_component	7	SEC24A	1	52	189	17821	0.426059
GO:0005615	extracellular space	cellular_component	4	PPFIBP2;LOC102188098;SLF2	3	52	834	17821	0.441864
GO:0005102	signaling receptor binding	molecular_function	5	PTPRD	1	52	202	17821	0.447686
GO:0007275	multicellular organism development	biological_process	4	IGSF10	1	52	207	17821	0.455789
GO:0031625	ubiquitin protein ligase binding	molecular_function	7	SLF2	1	52	217	17821	0.471647
GO:0003779	actin binding	molecular_function	6	NRAP	1	52	222	17821	0.479406
GO:0004842	ubiquitin-protein transferase activity	molecular_function	6	KLHL24	1	52	223	17821	0.480944
GO:0000978	RNA polymerase II proximal promoter sequence-specific DNA binding	molecular_function	10	ETV1	1	52	242	17821	0.509337
GO:0016567	protein ubiquitination	biological_process	11	RNF128	1	52	250	17821	0.520831
GO:0003682	chromatin binding	molecular_function	4	TOX3	1	52	273	17821	0.552426
GO:0008270	zinc ion binding	molecular_function	8	SEC24A;RNF128;NRAP	3	52	1037	17821	0.589745
GO:0004930	G protein-coupled receptor activity	molecular_function	6	GPR176	1	52	307	17821	0.595422
GO:0016020	membrane	cellular_component	3	DAB1;C25H16orf89;CNTNAP2	3	52	1050	17821	0.598375
GO:0009986	cell surface	cellular_component	4	CNTNAP2	1	52	317	17821	0.607277
GO:0005622	intracellular	cellular_component	4	PPFIBP2;MDFI	2	52	695	17821	0.607355
GO:0005886	plasma membrane	cellular_component	4	RUNDC3A;SNAP25;MPP5;PTPRD;HRCT1;LOC108636568	5	52	1793	17821	0.610447
GO:0046982	protein heterodimerization activity	molecular_function	6	SIM1	1	52	332	17821	0.624425
GO:0045944	positive regulation of transcription by RNA polymerase II	biological_process	10	ETV1;PLAGL1	2	52	719	17821	0.626087
GO:0005925	focal adhesion	cellular_component	7	FLNC	1	52	336	17821	0.628872
GO:0005789	endoplasmic reticulum membrane	cellular_component	5	SEC24A	1	52	339	17821	0.632174
GO:0005525	GTP binding	molecular_function	8	LOC102180934	1	52	384	17821	0.678374
GO:0007186	G protein-coupled receptor signaling pathway	biological_process	5	GPR176	1	52	481	17821	0.75946
GO:0000122	negative regulation of transcription by RNA polymerase II	biological_process	10	MDFI	1	52	508	17821	0.778209
GO:0005654	nucleoplasm	cellular_component	6	TRMO;HEMGN;PLAGL1;MPP5	3	52	1404	17821	0.788051
GO:0055114	oxidation-reduction process	biological_process	4	LBR	1	52	601	17821	0.832457
GO:0005730	nucleolus	cellular_component	6	DAB1	1	52	644	17821	0.852911
GO:0005737	cytoplasm	cellular_component	5	CAPN8;MPP5;SRR;TTLL9;ISYNA1;FLNC;MDK	7	52	3220	17821	0.853458
GO:0006351	transcription, DNA-templated	biological_process	8	SIM1	1	52	657	17821	0.858598
GO:0003677	DNA binding	molecular_function	6	SIM1	1	52	726	17821	0.885356
GO:0005739	mitochondrion	cellular_component	6	ACSL4	1	52	876	17821	0.927553
GO:0005634	nucleus	cellular_component	6	SLF2;UBXN2A;PLAGL1;ETV1;SIM1	5	52	2984	17821	0.950233
GO:0046872	metal ion binding	molecular_function	6	PLAGL1	1	52	1224	17821	0.975414

## Sheet: Down-regulated genes
S5 GO enrichment analysis of downregulated differentially expressed genes (DEGs) between FC and FR group
GO_ID	GO_Term	GO_function	GO_class	Genes	S gene number	TS gene number	B gene number	TB gene number	pvalue	Note: S gene number: the number of significant DEGs which annotated to a specific GO term; TS gene number: the number of significant DEGs; B gene number: the number of genes which annotated to a specific GO term; TB gene number: the total number of genes.
GO:1903352	L-ornithine transmembrane transport	biological_process	8	LOC102173498;LOC102174869;LOC102184243	3	46	37	17827	0.000117483
GO:0000064	L-ornithine transmembrane transporter activity	molecular_function	7	MSTRG.8402;MSTRG.8406;MSTRG.8378	3	46	37	17827	0.000117483
GO:0015189	L-lysine transmembrane transporter activity	molecular_function	7	MSTRG.8402;MSTRG.8406;MSTRG.8378	3	46	38	17827	0.000127323
GO:0015181	arginine transmembrane transporter activity	molecular_function	7	MSTRG.8402;MSTRG.8406;MSTRG.8378	3	46	38	17827	0.000127323
GO:1903401	L-lysine transmembrane transport	biological_process	8	LOC102174869;LOC102184243;LOC102173498	3	46	38	17827	0.000127323
GO:0016525	negative regulation of angiogenesis	biological_process	8	CHGA;RGCC;LOC102181854	3	46	47	17827	0.000240785
GO:0050832	defense response to fungus	biological_process	8	MPO;CHGA	2	46	11	17827	0.000352994
GO:0015297	antiporter activity	molecular_function	7	MSTRG.8402;MSTRG.8378;MSTRG.8406	3	46	54	17827	0.000363705
GO:0030168	platelet activation	biological_process	5	TREML1;LOC102181854	2	46	27	17827	0.00219431
GO:0010923	negative regulation of phosphatase activity	biological_process	11	CCDC8;ELFN1	2	46	40	17827	0.00477348
GO:0000824	inositol tetrakisphosphate 3-kinase activity	molecular_function	8	102177585	1	46	1	17827	0.00258036
GO:0071456	cellular response to hypoxia	biological_process	6	S100B;RGCC	2	46	49	17827	0.00709179
GO:0051597	response to methylmercury	biological_process	6	S100B	1	46	1	17827	0.00258036
GO:0071478	cellular response to radiation	biological_process	6	ADIRF	1	46	1	17827	0.00258036
GO:0003331	positive regulation of extracellular matrix constituent secretion	biological_process	9	RGCC	1	46	1	17827	0.00258036
GO:0002551	mast cell chemotaxis	biological_process	6	CHGA	1	46	1	17827	0.00258036
GO:0002149	hypochlorous acid biosynthetic process	biological_process	8	MPO	1	46	1	17827	0.00258036
GO:2001023	regulation of response to drug	biological_process	6	ADIRF	1	46	1	17827	0.00258036
GO:0002679	respiratory burst involved in defense response	biological_process	5	MPO	1	46	1	17827	0.00258036
GO:0072719	cellular response to cisplatin	biological_process	7	ADIRF	1	46	1	17827	0.00258036
GO:0001100	negative regulation of exit from mitosis	biological_process	10	RGCC	1	46	1	17827	0.00258036
GO:0001576	globoside biosynthetic process	biological_process	11	A4GALT	1	46	1	17827	0.00258036
GO:0050512	lactosylceramide 4-alpha-galactosyltransferase activity	molecular_function	8	102190112	1	46	1	17827	0.00258036
GO:0038164	thrombopoietin receptor activity	molecular_function	7	MSTRG.1144	1	46	1	17827	0.00258036
GO:0033604	negative regulation of catecholamine secretion	biological_process	9	CHGA	1	46	1	17827	0.00258036
GO:2000707	positive regulation of dense core granule biogenesis	biological_process	7	CHGA	1	46	1	17827	0.00258036
GO:1901203	positive regulation of extracellular matrix assembly	biological_process	7	RGCC	1	46	2	17827	0.0051542
GO:0090272	negative regulation of fibroblast growth factor production	biological_process	8	RGCC	1	46	2	17827	0.0051542
GO:0071731	response to nitric oxide	biological_process	7	CCL19	1	46	2	17827	0.0051542
GO:0032958	inositol phosphate biosynthetic process	biological_process	8	IPMK	1	46	2	17827	0.0051542
GO:1902310	positive regulation of peptidyl-serine dephosphorylation	biological_process	11	DUSP26	1	46	2	17827	0.0051542
GO:0032762	mast cell cytokine production	biological_process	7	CHGA	1	46	2	17827	0.0051542
GO:0004647	phosphoserine phosphatase activity	molecular_function	8	MSTRG.11680	1	46	2	17827	0.0051542
GO:0031640	killing of cells of other organism	biological_process	4	CHGA	1	46	2	17827	0.0051542
GO:0030550	acetylcholine receptor inhibitor activity	molecular_function	6	MSTRG.10436	1	46	2	17827	0.0051542
GO:0072537	fibroblast activation	biological_process	5	RGCC	1	46	2	17827	0.0051542
GO:0038163	thrombopoietin-mediated signaling pathway	biological_process	8	MPL	1	46	3	17827	0.00772154
GO:0050780	dopamine receptor binding	molecular_function	7	MSTRG.64	1	46	3	17827	0.00772154
GO:0046888	negative regulation of hormone secretion	biological_process	8	CHGA	1	46	3	17827	0.00772154
GO:0002408	myeloid dendritic cell chemotaxis	biological_process	7	CCL19	1	46	3	17827	0.00772154
GO:0031735	CCR10 chemokine receptor binding	molecular_function	9	102174844	1	46	3	17827	0.00772154
GO:0001878	response to yeast	biological_process	8	MPO	1	46	3	17827	0.00772154
GO:2001015	negative regulation of skeletal muscle cell differentiation	biological_process	8	S100B	1	46	3	17827	0.00772154
GO:2000048	negative regulation of cell-cell adhesion mediated by cadherin	biological_process	8	RGCC	1	46	3	17827	0.00772154
GO:0034695	response to prostaglandin E	biological_process	7	CCL19	1	46	3	17827	0.00772154
GO:0030595	leukocyte chemotaxis	biological_process	5	LOC102181854	1	46	4	17827	0.0102824
GO:0015643	toxic substance binding	molecular_function	4	102190112	1	46	4	17827	0.0102824
GO:1990393	3M complex	cellular_component	4	102175707	1	46	4	17827	0.0102824
GO:0044130	negative regulation of growth of symbiont in host	biological_process	7	MPO	1	46	5	17827	0.0128368
GO:0048708	astrocyte differentiation	biological_process	7	S100B	1	46	5	17827	0.0128368
GO:0048248	CXCR3 chemokine receptor binding	molecular_function	9	MSTRG.3055	1	46	5	17827	0.0128368
GO:0001768	establishment of T cell polarity	biological_process	7	CCL19	1	46	5	17827	0.0128368
GO:0045576	mast cell activation	biological_process	7	CHGA	1	46	5	17827	0.0128368
GO:2000107	negative regulation of leukocyte apoptotic process	biological_process	10	CCL19	1	46	5	17827	0.0128368
GO:0034374	low-density lipoprotein particle remodeling	biological_process	9	MPO	1	46	5	17827	0.0128368
GO:0045653	negative regulation of megakaryocyte differentiation	biological_process	9	LOC102181854	1	46	6	17827	0.0153847
GO:0050786	RAGE receptor binding	molecular_function	6	MSTRG.478	1	46	7	17827	0.0179263
GO:0048156	tau protein binding	molecular_function	6	MSTRG.478	1	46	7	17827	0.0179263
GO:0048168	regulation of neuronal synaptic plasticity	biological_process	10	S100B	1	46	7	17827	0.0179263
GO:0097197	tetraspanin-enriched microdomain	cellular_component	5	MSTRG.8434	1	46	7	17827	0.0179263
GO:0098586	cellular response to virus	biological_process	8	CCL19	1	46	7	17827	0.0179263
GO:0008440	inositol-1,4,5-trisphosphate 3-kinase activity	molecular_function	8	102177585	1	46	7	17827	0.0179263
GO:0007340	acrosome reaction	biological_process	4	PLCD4	1	46	8	17827	0.0204614
GO:0000124	SAGA complex	cellular_component	8	MSTRG.12370	1	46	8	17827	0.0204614
GO:0004601	peroxidase activity	molecular_function	4	102185772	1	46	8	17827	0.0204614
GO:0043303	mast cell degranulation	biological_process	9	CHGA	1	46	8	17827	0.0204614
GO:0043537	negative regulation of blood vessel endothelial cell migration	biological_process	11	RGCC	1	46	8	17827	0.0204614
GO:0050291	sphingosine N-acyltransferase activity	molecular_function	8	MSTRG.3633	1	46	8	17827	0.0204614
GO:0043950	positive regulation of cAMP-mediated signaling	biological_process	10	LOC102181854	1	46	8	17827	0.0204614
GO:0019430	removal of superoxide radicals	biological_process	7	MPO	1	46	8	17827	0.0204614
GO:0042582	azurophil granule	cellular_component	10	102185772	1	46	8	17827	0.0204614
GO:2000353	positive regulation of endothelial cell apoptotic process	biological_process	11	RGCC	1	46	8	17827	0.0204614
GO:0042744	hydrogen peroxide catabolic process	biological_process	8	MPO	1	46	8	17827	0.0204614
GO:0048745	smooth muscle tissue development	biological_process	7	ZFAND5	1	46	9	17827	0.02299
GO:0010761	fibroblast migration	biological_process	8	ZFAND5	1	46	9	17827	0.02299
GO:0007009	plasma membrane organization	biological_process	6	A4GALT	1	46	9	17827	0.02299
GO:0001841	neural tube formation	biological_process	8	IPMK	1	46	9	17827	0.02299
GO:0001944	vasculature development	biological_process	6	ZFAND5	1	46	9	17827	0.02299
GO:0050710	negative regulation of cytokine secretion	biological_process	8	RGCC	1	46	9	17827	0.02299
GO:0046488	phosphatidylinositol metabolic process	biological_process	9	PLCD4	1	46	9	17827	0.02299
GO:0042629	mast cell granule	cellular_component	9	MSTRG.9729	1	46	10	17827	0.0255124
GO:0044387	negative regulation of protein kinase activity by regulation of protein phosphorylation	biological_process	12	DUSP26	1	46	10	17827	0.0255124
GO:0071850	mitotic cell cycle arrest	biological_process	6	RGCC	1	46	10	17827	0.0255124
GO:0008201	heparin binding	molecular_function	6	102185772;MSTRG.3055	2	46	101	17827	0.0279833
GO:0008289	lipid binding	molecular_function	4	MSTRG.6155;MSTRG.6163	2	46	101	17827	0.0279833
GO:0003016	respiratory system process	biological_process	5	ZFAND5	1	46	11	17827	0.0280283
GO:0044548	S100 protein binding	molecular_function	5	MSTRG.478	1	46	11	17827	0.0280283
GO:0007088	regulation of mitotic nuclear division	biological_process	8	CCDC8	1	46	11	17827	0.0280283
GO:0005833	hemoglobin complex	cellular_component	4	MSTRG.10834	1	46	11	17827	0.0280283
GO:0016578	histone deubiquitination	biological_process	10	USP27X	1	46	11	17827	0.0280283
GO:0031091	platelet alpha granule	cellular_component	9	MSTRG.10571	1	46	12	17827	0.0305379
GO:0006956	complement activation	biological_process	5	RGCC	1	46	13	17827	0.0330411
GO:0060324	face development	biological_process	5	ZFAND5	1	46	13	17827	0.0330411
GO:0060076	excitatory synapse	cellular_component	4	106503623	1	46	13	17827	0.0330411
GO:0032967	positive regulation of collagen biosynthetic process	biological_process	8	RGCC	1	46	13	17827	0.0330411
GO:0051384	response to glucocorticoid	biological_process	8	S100B	1	46	13	17827	0.0330411
GO:0015671	oxygen transport	biological_process	7	LOC108633873	1	46	14	17827	0.035538
GO:0050715	positive regulation of cytokine secretion	biological_process	8	RGCC	1	46	14	17827	0.035538
GO:0048172	regulation of short-term neuronal synaptic plasticity	biological_process	11	SHISA9	1	46	14	17827	0.035538
GO:0005344	oxygen carrier activity	molecular_function	4	MSTRG.10834	1	46	14	17827	0.035538
GO:0030220	platelet formation	biological_process	7	C23H6orf25	1	46	15	17827	0.0380286
GO:0030658	transport vesicle membrane	cellular_component	7	MSTRG.9729	1	46	15	17827	0.0380286
GO:0005212	structural constituent of eye lens	molecular_function	4	MSTRG.7445	1	46	15	17827	0.0380286
GO:0071158	positive regulation of cell cycle arrest	biological_process	9	RGCC	1	46	15	17827	0.0380286
GO:0070062	extracellular exosome	cellular_component	7	MSTRG.11796;106503623;MSTRG.8434;102190112;MSTRG.5578;MSTRG.12250;MSTRG.11680;MSTRG.64;MSTRG.6100;102185772	10	46	2105	17827	0.0393081
GO:0019825	oxygen binding	molecular_function	5	MSTRG.10834	1	46	16	17827	0.040513
GO:0035855	megakaryocyte development	biological_process	7	C23H6orf25	1	46	16	17827	0.040513
GO:0090023	positive regulation of neutrophil chemotaxis	biological_process	10	CCL19	1	46	16	17827	0.040513
GO:0045840	positive regulation of mitotic nuclear division	biological_process	9	RGCC	1	46	17	17827	0.042991
GO:0050808	synapse organization	biological_process	5	ELFN1	1	46	17	17827	0.042991
GO:0004435	phosphatidylinositol phospholipase C activity	molecular_function	9	MSTRG.763	1	46	18	17827	0.0454628
GO:0020037	heme binding	molecular_function	6	102185772;MSTRG.10834	2	46	132	17827	0.04557
GO:0005244	voltage-gated ion channel activity	molecular_function	9	MSTRG.64	1	46	19	17827	0.0479283
GO:0009986	cell surface	cellular_component	4	MSTRG.8434;MSTRG.10571;MSTRG.1144	3	46	317	17827	0.0482435
GO:0046676	negative regulation of insulin secretion	biological_process	11	MSTRG.9729	1	46	20	17827	0.0503876
GO:0046513	ceramide biosynthetic process	biological_process	10	MSTRG.3633	1	46	20	17827	0.0503876
GO:0048008	platelet-derived growth factor receptor signaling pathway	biological_process	8	MSTRG.4006	1	46	20	17827	0.0503876
GO:0070412	R-SMAD binding	molecular_function	6	MSTRG.5849	1	46	20	17827	0.0503876
GO:0005794	Golgi apparatus	cellular_component	6	MSTRG.5578;MSTRG.1144;MSTRG.11252;MSTRG.11680	4	46	548	17827	0.0522416
GO:0034707	chloride channel complex	cellular_component	7	MSTRG.64	1	46	21	17827	0.0528407
GO:0051209	release of sequestered calcium ion into cytosol	biological_process	8	102174844	1	46	21	17827	0.0528407
GO:0030295	protein kinase activator activity	molecular_function	7	MSTRG.5849	1	46	22	17827	0.0552876
GO:0051225	spindle assembly	biological_process	9	MSTRG.6100	1	46	22	17827	0.0552876
GO:0050829	defense response to Gram-negative bacterium	biological_process	9	MSTRG.9729	1	46	23	17827	0.0577283
GO:0048020	CCR chemokine receptor binding	molecular_function	8	102174844	1	46	23	17827	0.0577283
GO:0048247	lymphocyte chemotaxis	biological_process	6	102174844	1	46	24	17827	0.0601628
GO:0001937	negative regulation of endothelial cell proliferation	biological_process	9	MSTRG.5849	1	46	24	17827	0.0601628
GO:0043552	positive regulation of phosphatidylinositol 3-kinase activity	biological_process	10	102174844	1	46	24	17827	0.0601628
GO:0048705	skeletal system morphogenesis	biological_process	6	MSTRG.4006	1	46	24	17827	0.0601628
GO:0007611	learning or memory	biological_process	4	MSTRG.478	1	46	25	17827	0.0625912
GO:0032281	AMPA glutamate receptor complex	cellular_component	8	102175545	1	46	26	17827	0.0650135
GO:0010811	positive regulation of cell-substrate adhesion	biological_process	7	MSTRG.11252	1	46	26	17827	0.0650135
GO:0006633	fatty acid biosynthetic process	biological_process	10	MSTRG.12077	1	46	27	17827	0.0674296
GO:0001102	RNA polymerase II activating transcription factor binding	molecular_function	8	MSTRG.11680	1	46	27	17827	0.0674296
GO:0045785	positive regulation of cell adhesion	biological_process	6	MSTRG.11680	1	46	27	17827	0.0674296
GO:0010718	positive regulation of epithelial to mesenchymal transition	biological_process	8	MSTRG.5849	1	46	27	17827	0.0674296
GO:0008138	protein tyrosine/serine/threonine phosphatase activity	molecular_function	9	MSTRG.11680	1	46	28	17827	0.0698396
GO:0060291	long-term synaptic potentiation	biological_process	10	MSTRG.478	1	46	28	17827	0.0698396
GO:0005509	calcium ion binding	molecular_function	7	MSTRG.5220;MSTRG.763;MSTRG.12250;MSTRG.478	4	46	614	17827	0.0730213
GO:0050830	defense response to Gram-positive bacterium	biological_process	9	MSTRG.9729	1	46	30	17827	0.0746414
GO:0006749	glutathione metabolic process	biological_process	8	MSTRG.64	1	46	31	17827	0.0770332
GO:0002548	monocyte chemotaxis	biological_process	6	102174844	1	46	31	17827	0.0770332
GO:0019722	calcium-mediated signaling	biological_process	7	MSTRG.10571	1	46	31	17827	0.0770332
GO:0004364	glutathione transferase activity	molecular_function	6	MSTRG.64	1	46	31	17827	0.0770332
GO:0030155	regulation of cell adhesion	biological_process	5	MSTRG.9729	1	46	32	17827	0.0794189
GO:0031225	anchored component of membrane	cellular_component	5	MSTRG.10436	1	46	32	17827	0.0794189
GO:0051496	positive regulation of stress fiber assembly	biological_process	8	MSTRG.5849	1	46	32	17827	0.0794189
GO:0045860	positive regulation of protein kinase activity	biological_process	11	102174844	1	46	33	17827	0.0817986
GO:0045600	positive regulation of fat cell differentiation	biological_process	8	MSTRG.11796	1	46	33	17827	0.0817986
GO:0071346	cellular response to interferon-gamma	biological_process	8	102174844	1	46	35	17827	0.0865399
GO:0019902	phosphatase binding	molecular_function	6	106503623	1	46	36	17827	0.0889016
GO:0032147	activation of protein kinase activity	biological_process	12	MSTRG.5849	1	46	36	17827	0.0889016
GO:0030141	secretory granule	cellular_component	8	MSTRG.9729	1	46	36	17827	0.0889016
GO:0007613	memory	biological_process	5	MSTRG.478	1	46	37	17827	0.0912573
GO:0005254	chloride channel activity	molecular_function	8	MSTRG.64	1	46	39	17827	0.0959509
GO:0045087	innate immune response	biological_process	5	MSTRG.478;MSTRG.9729	2	46	205	17827	0.0980621
GO:0070373	negative regulation of ERK1 and ERK2 cascade	biological_process	12	MSTRG.11680	1	46	40	17827	0.0982888
GO:0008009	chemokine activity	molecular_function	8	102174844	1	46	40	17827	0.0982888
GO:0003712	transcription coregulator activity	molecular_function	4	102175657	1	46	41	17827	0.100621
GO:0046330	positive regulation of JNK cascade	biological_process	13	102174844	1	46	42	17827	0.102947
GO:0048306	calcium-dependent protein binding	molecular_function	5	MSTRG.478	1	46	42	17827	0.102947
GO:0071347	cellular response to interleukin-1	biological_process	8	102174844	1	46	43	17827	0.105267
GO:0007596	blood coagulation	biological_process	7	MSTRG.10440	1	46	45	17827	0.10989
GO:0005576	extracellular region	cellular_component	3	MSTRG.6155;MSTRG.478;MSTRG.9729	3	46	452	17827	0.110761
GO:0030593	neutrophil chemotaxis	biological_process	7	102174844	1	46	47	17827	0.114489
GO:0051897	positive regulation of protein kinase B signaling	biological_process	10	102174844	1	46	49	17827	0.119065
GO:0007417	central nervous system development	biological_process	6	MSTRG.478	1	46	49	17827	0.119065
GO:0016042	lipid catabolic process	biological_process	6	MSTRG.763	1	46	49	17827	0.119065
GO:0000226	microtubule cytoskeleton organization	biological_process	7	102175707	1	46	52	17827	0.125886
GO:0005783	endoplasmic reticulum	cellular_component	6	MSTRG.11252;MSTRG.3633;MSTRG.763	3	46	486	17827	0.129868
GO:0005200	structural constituent of cytoskeleton	molecular_function	4	MSTRG.6100	1	46	55	17827	0.132655
GO:0071356	cellular response to tumor necrosis factor	biological_process	8	102174844	1	46	55	17827	0.132655
GO:0070098	chemokine-mediated signaling pathway	biological_process	7	102174844	1	46	55	17827	0.132655
GO:0051091	positive regulation of DNA-binding transcription factor activity	biological_process	6	MSTRG.5849	1	46	59	17827	0.141601
GO:0002039	p53 binding	molecular_function	5	MSTRG.11680	1	46	61	17827	0.14604
GO:0001726	ruffle	cellular_component	6	MSTRG.478	1	46	64	17827	0.152657
GO:0007229	integrin-mediated signaling pathway	biological_process	6	MSTRG.10440	1	46	66	17827	0.15704
GO:0035091	phosphatidylinositol binding	molecular_function	6	102185635	1	46	66	17827	0.15704
GO:0008013	beta-catenin binding	molecular_function	5	MSTRG.12250	1	46	67	17827	0.159223
GO:0007409	axonogenesis	biological_process	9	MSTRG.478	1	46	69	17827	0.163573
GO:1902476	chloride transmembrane transport	biological_process	10	MSTRG.64	1	46	70	17827	0.16574
GO:0034765	regulation of ion transmembrane transport	biological_process	8	MSTRG.64	1	46	71	17827	0.167901
GO:0005938	cell cortex	cellular_component	7	102185635	1	46	79	17827	0.184994
GO:0004867	serine-type endopeptidase inhibitor activity	molecular_function	8	MSTRG.6262	1	46	81	17827	0.189214
GO:0042393	histone binding	molecular_function	5	102175657	1	46	93	17827	0.214085
GO:0004725	protein tyrosine phosphatase activity	molecular_function	9	MSTRG.11680	1	46	94	17827	0.216123
GO:0005789	endoplasmic reticulum membrane	cellular_component	5	MSTRG.3633;MSTRG.12077	2	46	339	17827	0.217767
GO:0035335	peptidyl-tyrosine dephosphorylation	biological_process	10	MSTRG.11680	1	46	96	17827	0.220185
GO:0005813	centrosome	cellular_component	7	102175707;MSTRG.5849	2	46	345	17827	0.223473
GO:0016491	oxidoreductase activity	molecular_function	4	MSTRG.12077	1	46	101	17827	0.230249
GO:0005516	calmodulin binding	molecular_function	5	MSTRG.12017	1	46	106	17827	0.240186
GO:0007156	homophilic cell adhesion via plasma membrane adhesion molecules	biological_process	7	MSTRG.12250	1	46	107	17827	0.242159
GO:0019221	cytokine-mediated signaling pathway	biological_process	6	MSTRG.3055	1	46	111	17827	0.249998
GO:0010951	negative regulation of endopeptidase activity	biological_process	11	MSTRG.6262	1	46	116	17827	0.259686
GO:0016310	phosphorylation	biological_process	7	102177585	1	46	116	17827	0.259686
GO:0008360	regulation of cell shape	biological_process	8	MSTRG.478	1	46	119	17827	0.265439
GO:0043123	positive regulation of I-kappaB kinase/NF-kappaB signaling	biological_process	10	MSTRG.478	1	46	123	17827	0.273043
GO:0070374	positive regulation of ERK1 and ERK2 cascade	biological_process	12	102174844	1	46	126	17827	0.278695
GO:0045202	synapse	cellular_component	3	102175545	1	46	127	17827	0.280569
GO:0045944	positive regulation of transcription by RNA polymerase II	biological_process	10	MSTRG.11796;MSTRG.3055;MSTRG.5849	3	46	720	17827	0.284013
GO:0005887	integral component of plasma membrane	cellular_component	6	MSTRG.8402;MSTRG.8378;MSTRG.8406	3	46	739	17827	0.29751
GO:0015629	actin cytoskeleton	cellular_component	7	102185635	1	46	137	17827	0.299054
GO:0031965	nuclear membrane	cellular_component	5	MSTRG.3633	1	46	138	17827	0.300877
GO:0005506	iron ion binding	molecular_function	8	MSTRG.10834	1	46	144	17827	0.311716
GO:0005886	plasma membrane	cellular_component	4	MSTRG.5578;MSTRG.12250;MSTRG.1144;MSTRG.10436;MSTRG.10440;102175707	6	46	1793	17827	0.31503
GO:0005768	endosome	cellular_component	7	MSTRG.2729	1	46	146	17827	0.315292
GO:0043025	neuronal cell body	cellular_component	5	MSTRG.478	1	46	152	17827	0.325913
GO:0042127	regulation of cell population proliferation	biological_process	6	MSTRG.3055	1	46	152	17827	0.325913
GO:0043065	positive regulation of apoptotic process	biological_process	9	MSTRG.478	1	46	152	17827	0.325913
GO:0000981	DNA-binding transcription factor activity, RNA polymerase II-specific	molecular_function	5	MSTRG.8466	1	46	155	17827	0.331162
GO:0030425	dendrite	cellular_component	6	106503623	1	46	157	17827	0.33464
GO:0005874	microtubule	cellular_component	7	MSTRG.6100	1	46	159	17827	0.3381
GO:0000977	RNA polymerase II regulatory region sequence-specific DNA binding	molecular_function	9	102175657	1	46	160	17827	0.339823
GO:0001701	in utero embryonic development	biological_process	8	MSTRG.4006	1	46	162	17827	0.343257
GO:0008283	cell population proliferation	biological_process	3	MSTRG.478	1	46	162	17827	0.343257
GO:0005634	nucleus	cellular_component	6	MSTRG.478;MSTRG.11796;102185772;MSTRG.763;MSTRG.11680;102175657;MSTRG.8466;MSTRG.64;MSTRG.5849	9	46	2987	17827	0.362306
GO:0043231	intracellular membrane-bounded organelle	cellular_component	5	MSTRG.478	1	46	175	17827	0.365152
GO:0005615	extracellular space	cellular_component	4	102185772;102174844;MSTRG.478	3	46	834	17827	0.365375
GO:0003924	GTPase activity	molecular_function	9	MSTRG.6100	1	46	176	17827	0.366806
GO:0006355	regulation of transcription, DNA-templated	biological_process	8	MSTRG.10179;102175657;MSTRG.12370	3	46	842	17827	0.371078
GO:0006954	inflammatory response	biological_process	6	102174844	1	46	194	17827	0.395874
GO:0005856	cytoskeleton	cellular_component	6	102186194	1	46	220	17827	0.435569
GO:0008284	positive regulation of cell population proliferation	biological_process	7	MSTRG.478	1	46	234	17827	0.455874
GO:0055114	oxidation-reduction process	biological_process	4	MSTRG.12077;102185772	2	46	601	17827	0.462357
GO:0016021	integral component of membrane	cellular_component	5	MSTRG.10440;MSTRG.10436;MSTRG.10571;MSTRG.3633;MSTRG.1144;MSTRG.12077;102190112;106503623;MSTRG.12250;MSTRG.2152	10	46	3715	17827	0.498217
GO:0008270	zinc ion binding	molecular_function	8	102175657;MSTRG.478;MSTRG.4006	3	46	1039	17827	0.506947
GO:0003682	chromatin binding	molecular_function	4	102175657	1	46	274	17827	0.510032
GO:0035556	intracellular signal transduction	biological_process	5	MSTRG.763	1	46	292	17827	0.532647
GO:0019901	protein kinase binding	molecular_function	7	MSTRG.5849	1	46	299	17827	0.541164
GO:0003677	DNA binding	molecular_function	6	MSTRG.3633;MSTRG.4006	2	46	726	17827	0.564169
GO:0048471	perinuclear region of cytoplasm	cellular_component	6	MSTRG.478	1	46	361	17827	0.610258
GO:0042802	identical protein binding	molecular_function	5	MSTRG.478	1	46	383	17827	0.63224
GO:0005525	GTP binding	molecular_function	8	MSTRG.6100	1	46	384	17827	0.633209
GO:0007165	signal transduction	biological_process	4	102185635	1	46	392	17827	0.640878
GO:0043547	positive regulation of GTPase activity	biological_process	8	102174844	1	46	403	17827	0.651167
GO:0005739	mitochondrion	cellular_component	6	102185772;MSTRG.11680	2	46	876	17827	0.667762
GO:0005654	nucleoplasm	cellular_component	6	MSTRG.11796;102177585;MSTRG.2729	3	46	1404	17827	0.713272
GO:0007186	G protein-coupled receptor signaling pathway	biological_process	5	102174844	1	46	481	17827	0.716294
GO:0000122	negative regulation of transcription by RNA polymerase II	biological_process	10	MSTRG.11680	1	46	509	17827	0.736638
GO:0042803	protein homodimerization activity	molecular_function	6	MSTRG.478	1	46	524	17827	0.746942
GO:0005515	protein binding	molecular_function	4	MSTRG.478;MSTRG.1478	2	46	1049	17827	0.762249
GO:0005730	nucleolus	cellular_component	6	102177585	1	46	644	17827	0.816343
GO:0005622	intracellular	cellular_component	4	102174844	1	46	695	17827	0.839843
GO:0005737	cytoplasm	cellular_component	5	MSTRG.6100;MSTRG.478;MSTRG.11796;MSTRG.64;102175707;MSTRG.5849	6	46	3222	17827	0.862149
GO:0016020	membrane	cellular_component	3	MSTRG.763	1	46	1050	17827	0.938951
GO:0046872	metal ion binding	molecular_function	6	102175657	1	46	1224	17827	0.962232
GO:0032695	negative regulation of interleukin-12 production	biological_process	8	1	73	10	18274	0.0392464
GO:0042832	defense response to protozoan	biological_process	8	1	73	11	18274	0.0430865
GO:0015758	glucose transport			1	73	11	18274	0.0430865
GO:0019731	antibacterial humoral response	biological_process	7	1	73	11	18274	0.0430865
GO:0007602	phototransduction	biological_process	5	1	73	11	18274	0.0430865
GO:0043922	negative regulation by host of viral transcription	biological_process	10	1	73	11	18274	0.0430865
GO:0043548	phosphatidylinositol 3-kinase binding	molecular_function	5	1	73	11	18274	0.0430865
GO:0005868	cytoplasmic dynein complex	cellular_component	6	1	73	11	18274	0.0430865
GO:0001968	fibronectin binding	molecular_function	5	1	73	11	18274	0.0430865
GO:0035435	phosphate ion transmembrane transport	biological_process	10	1	73	11	18274	0.0430865
GO:0050776	regulation of immune response	biological_process	6	1	73	11	18274	0.0430865
GO:0001953	negative regulation of cell-matrix adhesion	biological_process	8	1	73	11	18274	0.0430865
GO:0022011	myelination in peripheral nervous system	biological_process	7	1	73	11	18274	0.0430865
GO:0031012	extracellular matrix	cellular_component	4	2	73	83	18274	0.0435197
GO:0044291	cell-cell contact zone	cellular_component	5	1	73	12	18274	0.0469114
GO:0015269	calcium-activated potassium channel activity	molecular_function	9	1	73	12	18274	0.0469114
GO:0030879	mammary gland development	biological_process	7	1	73	12	18274	0.0469114
GO:0006882	cellular zinc ion homeostasis	biological_process	12	1	73	12	18274	0.0469114
GO:0043536	positive regulation of blood vessel endothelial cell migration	biological_process	11	1	73	12	18274	0.0469114
GO:0042613	MHC class II protein complex	cellular_component	7	1	73	12	18274	0.0469114
GO:0031091	platelet alpha granule	cellular_component	9	1	73	12	18274	0.0469114
GO:0033630	positive regulation of cell adhesion mediated by integrin	biological_process	7	1	73	12	18274	0.0469114
GO:0019955	cytokine binding	molecular_function	5	1	73	12	18274	0.0469114
GO:0097602	cullin family protein binding	molecular_function	5	1	73	12	18274	0.0469114
