# Supplementary material for: Transcriptome analysis reveals liver metabolism programming in kids from nutritional restricted goats during mid-gestation
Source: PeerJ. 2021 Jan 29;9:e10593. doi: 10.7717/peerj.10593 (PMC7849524; doi:10.7717/peerj.10593)
Supplement: Supplemental Information 8 — Pathway analysis of upregulated and downregulated DEGs between FC and FR. [file peerj-09-10593-s008.xlsx]

## Sheet: Up-regulated genes
S6 Pathway analysis of upregulated differentially expressed genes (DEGs) between FC and FR.
pathway_id	pathway_name	Genes	S gene number	TS gene number	B gene number	TB gene number	pvalue	Note: S gene number: the number of significant DEGs which annotated to a specific KEGG pathway; TS gene number: the number of significant DEGs; B gene number: the number of genes which annotated to a specific KEGG pathway; TB gene number: the total number of genes.
4974	Protein digestion and absorption	LOC102186539;LOC102188098;COL16A1;HRCT1;LOC108636568	4	38	198	12950	0.00260587
4976	Bile secretion	RUNDC3A;LOC102186539;LOC102173859	3	38	153	12950	0.0100809
100	Steroid biosynthesis	LBR;LIPN	2	38	32	12950	0.00393414
4973	Carbohydrate digestion and absorption	LOC102186539;SLC2A5	2	38	54	12950	0.0108996
4918	Thyroid hormone synthesis	LOC102186539;LRP2	2	38	87	12950	0.0268221
2010	ABC transporters	RUNDC3A;LOC102173859	2	38	91	12950	0.0291465
4911	Insulin secretion	SNAP25;LOC102186539	2	38	115	12950	0.0446601
61	Fatty acid biosynthesis	ACSL4	1	38	17	12950	0.0487596
4978	Mineral absorption	LOC102186539;MAMLD1	2	38	124	12950	0.0511148
4972	Pancreatic secretion	LOC102188098;LOC102186539	2	38	138	12950	0.061774
4141	Protein processing in endoplasmic reticulum	UBXN2A;CAPN8;SEC24A	3	38	329	12950	0.0713907
4964	Proximal tubule bicarbonate reclamation	LOC102186539	1	38	32	12950	0.0898543
4510	Focal adhesion	QRICH2;FLNC;CAPN8;COL16A1	4	38	628	12950	0.110555
4977	Vitamin digestion and absorption	SLC19A3	1	38	43	12950	0.118886
4910	Insulin signaling pathway	PTPRD;GYS2	2	38	215	12950	0.130928
4512	ECM-receptor interaction	COL16A1;IGSF10	2	38	221	12950	0.136886
4961	Endocrine and other factor-regulated calcium reabsorption	LOC102186539	1	38	52	12950	0.141968
4931	Insulin resistance	PTPRD;GYS2	2	38	227	12950	0.142905
4142	Lysosome	MAMLD1;LIPN	2	38	231	12950	0.14695
260	Glycine, serine and threonine metabolism	SRR	1	38	60	12950	0.161989
500	Starch and sucrose metabolism	GYS2	1	38	64	12950	0.171828
71	Fatty acid degradation	ACSL4	1	38	66	12950	0.176706
5143	African trypanosomiasis	LOC102175876	1	38	67	12950	0.179134
4960	Aldosterone-regulated sodium reabsorption	LOC102186539	1	38	71	12950	0.188777
4024	cAMP signaling pathway	LOC102186539;LOC102173859	2	38	272	12950	0.189632
1212	Fatty acid metabolism	ACSL4	1	38	74	12950	0.195937
4514	Cell adhesion molecules (CAMs)	PTPRD;CNTNAP2	2	38	279	12950	0.197097
330	Arginine and proline metabolism	LOC102187807;LOC102188356	1	38	76	12950	0.200677
4721	Synaptic vesicle cycle	SNAP25	1	38	80	12950	0.210073
5144	Malaria	LOC102175876	1	38	81	12950	0.212406
4340	Hedgehog signaling pathway	LRP2	1	38	90	12950	0.233097
4971	Gastric acid secretion	LOC102186539	1	38	97	12950	0.248824
140	Steroid hormone biosynthesis	SULT1C2	1	38	104	12950	0.264236
4920	Adipocytokine signaling pathway	ACSL4	1	38	106	12950	0.268583
1230	Biosynthesis of amino acids	LOC102187807;LOC102188356	1	38	110	12950	0.277201
4530	Tight junction	PPFIBP2;MPP5	2	38	354	12950	0.27868
562	Inositol phosphate metabolism	ISYNA1	1	38	115	12950	0.287835
4330	Notch signaling pathway	MAMLD1	1	38	117	12950	0.292046
3008	Ribosome biogenesis in eukaryotes	PLAGL1	1	38	129	12950	0.316807
4260	Cardiac muscle contraction	LOC102186539	1	38	130	12950	0.318832
4150	mTOR signaling pathway	SIM1	1	38	131	12950	0.320851
4922	Glucagon signaling pathway	GYS2	1	38	134	12950	0.326873
3320	PPAR signaling pathway	ACSL4	1	38	134	12950	0.326873
4146	Peroxisome	ACSL4	1	38	143	12950	0.34463
5132	Salmonella infection	FLNC	1	38	145	12950	0.348513
4152	AMPK signaling pathway	GYS2	1	38	146	12950	0.350447
4919	Thyroid hormone signaling pathway	LOC102186539	1	38	149	12950	0.356213
4970	Salivary secretion	LOC102186539	1	38	150	12950	0.358124
4520	Adherens junction	PTPRD	1	38	172	12950	0.398798
4933	AGE-RAGE signaling pathway in diabetic complications	COL16A1	1	38	175	12950	0.404146
4210	Apoptosis	CAPN8	1	38	195	12950	0.438635
4270	Vascular smooth muscle contraction	QRICH2	1	38	211	12950	0.464819
4022	cGMP-PKG signaling pathway	LOC102186539	1	38	213	12950	0.468008
4390	Hippo signaling pathway	MPP5	1	38	218	12950	0.475897
5010	Alzheimer disease	CAPN8	1	38	225	12950	0.486752
4722	Neurotrophin signaling pathway	PLAGL1	1	38	241	12950	0.510747
4261	Adrenergic signaling in cardiomyocytes	LOC102186539	1	38	250	12950	0.523761
5206	MicroRNAs in cancer	LOC102175709	1	38	285	12950	0.57124
5205	Proteoglycans in cancer	FLNC	1	38	294	12950	0.582683
5202	Transcriptional misregulation in cancer	ETV1	1	38	345	12950	0.642126
3010	Ribosome	MEI1	1	38	347	12950	0.64428
4080	Neuroactive ligand-receptor interaction	GPR176	1	38	352	12950	0.649612
4120	Ubiquitin mediated proteolysis	KLHL24	1	38	352	12950	0.649612
4151	PI3K-Akt signaling pathway	GYS2	1	38	422	12950	0.716561
4810	Regulation of actin cytoskeleton	QRICH2	1	38	619	12950	0.844941
4144	Endocytosis	DAB1	1	38	631	12950	0.850581
4010	MAPK signaling pathway	FLNC	1	38	652	12950	0.859975
ko05100	Bacterial invasion of epithelial cells	1	68	98	12951	0.404204
ko05215	Prostate cancer	1	68	101	12951	0.413611
ko04925	Aldosterone synthesis and secretion	1	68	102	12951	0.416714
ko05412	Arrhythmogenic right ventricular cardiomyopathy (ARVC)	1	68	105	12951	0.425927
ko04320	Dorso-ventral axis formation	1	68	106	12951	0.428966
ko04920	Adipocytokine signaling pathway	1	68	106	12951	0.428966
ko04211	Longevity regulating pathway - mammal	1	68	107	12951	0.431989
ko04514	Cell adhesion molecules (CAMs)	2	68	279	12951	0.432473
ko04622	RIG-I-like receptor signaling pathway	1	68	109	12951	0.437987
ko05134	Legionellosis	1	68	112	12951	0.446869
ko04010	MAPK signaling pathway	4	68	652	12951	0.449333
ko04915	Estrogen signaling pathway	1	68	113	12951	0.449798
ko04725	Cholinergic synapse	1	68	114	12951	0.452713
ko04330	Notch signaling pathway	1	68	117	12951	0.461365
ko04713	Circadian entrainment	1	68	118	12951	0.464219
ko04724	Glutamatergic synapse	1	68	119	12951	0.467058
ko05410	Hypertrophic cardiomyopathy (HCM)	1	68	122	12951	0.475486
ko05203	Viral carcinogenesis	2	68	304	12951	0.476615
ko04978	Mineral absorption	1	68	125	12951	0.483783
ko05414	Dilated cardiomyopathy (DCM)	1	68	125	12951	0.483783
ko04660	T cell receptor signaling pathway	1	68	126	12951	0.48652
ko03013	RNA transport	2	68	316	12951	0.497076
ko04060	Cytokine-cytokine receptor interaction	2	68	319	12951	0.502114
ko04540	Gap junction	1	68	133	12951	0.505282
ko03320	PPAR signaling pathway	1	68	134	12951	0.507906
ko04141	Protein processing in endoplasmic reticulum	2	68	329	12951	0.518676
ko04668	TNF signaling pathway	1	68	139	12951	0.520824
ko04916	Melanogenesis	1	68	141	12951	0.525897
ko03018	RNA degradation	1	68	142	12951	0.528414
ko05202	Transcriptional misregulation in cancers	2	68	345	12951	0.544423
ko04919	Thyroid hormone signaling pathway	1	68	149	12951	0.545666
ko03010	Ribosome	2	68	347	12951	0.547576
ko04726	Serotonergic synapse	1	68	150	12951	0.548079
ko00240	Pyrimidine metabolism	1	68	151	12951	0.55048
ko04080	Neuroactive ligand-receptor interaction	2	68	352	12951	0.555391
ko04012	ErbB signaling pathway	2	68	364	12951	0.573765
ko01200	Carbon metabolism	1	68	165	12951	0.582799
ko03015	mRNA surveillance pathway	1	68	175	12951	0.604471
ko04933	AGE-RAGE signaling pathway in diabetic complications	1	68	175	12951	0.604471
ko04932	Non-alcoholic fatty liver disease (NAFLD)	1	68	180	12951	0.614887
ko05161	Hepatitis B	1	68	182	12951	0.618977
ko04350	TGF-beta signaling pathway	1	68	191	12951	0.63686
ko04921	Oxytocin signaling pathway	1	68	194	12951	0.642636
ko05322	Systemic lupus erythematosus	1	68	196	12951	0.646435
ko04062	Chemokine signaling pathway	1	68	212	12951	0.675434
ko04390	Hippo signaling pathway	1	68	218	12951	0.685694
ko04142	Lysosome	1	68	231	12951	0.706839
ko04261	Adrenergic signaling in cardiomyocytes	1	68	250	12951	0.735245
ko05169	Epstein-Barr virus infection	1	68	259	12951	0.747736
ko04020	Calcium signaling pathway	1	68	263	12951	0.7531
ko04024	cAMP signaling pathway	1	68	272	12951	0.76476
ko04068	FoxO signaling pathway	1	68	272	12951	0.76476
ko04110	Cell cycle	1	68	274	12951	0.767277
ko05206	MicroRNAs in cancer	1	68	285	12951	0.780651
ko05205	Proteoglycans in cancer	1	68	294	12951	0.791028
ko05168	Herpes simplex infection	1	68	307	12951	0.805168
ko04014	Ras signaling pathway	1	68	312	12951	0.810352
ko04810	Regulation of actin cytoskeleton	2	68	619	12951	0.842821
ko04120	Ubiquitin mediated proteolysis	1	68	352	12951	0.847213

## Sheet: Down-regulated genes
S6 Pathway analysis of downregulated differentially expressed genes (DEGs) between FC and FR.
pathway_id	pathway_name	Genes	S gene number	TS gene number	B gene number	TB gene number	pvalue	Note: S gene number: the number of significant DEGs which annotated to a specific KEGG pathway; TS gene number: the number of significant DEGs; B gene number: the number of genes which annotated to a specific KEGG pathway; TB gene number: the total number of genes.
4974	Protein digestion and absorption	TMEM19;PEG3;SHISA9	3	30	198	12955	0.0105388
5206	MicroRNAs in cancer	LOC102184243;LOC102174869;LOC102173498	3	30	285	12955	0.0276021
4060	Cytokine-cytokine receptor interaction	MPL;CCL19;PF4	3	30	319	12955	0.0367726
562	Inositol phosphate metabolism	PLCD4;IPMK	2	30	115	12955	0.0289053
4064	NF-kappa B signaling pathway	C25H16orf96;CCL19	2	30	121	12955	0.0317423
4611	Platelet activation	MSTRG.8434;MSTRG.10958	2	30	166	12955	0.0561815
603	Glycosphingolipid biosynthesis - globo and isoglobo series	102190112	1	30	27	12955	0.0607369
4070	Phosphatidylinositol signaling system	102177585;MSTRG.763	2	30	178	12955	0.0635397
1040	Biosynthesis of unsaturated fatty acids	MSTRG.12077	1	30	38	12955	0.0844453
4062	Chemokine signaling pathway	MSTRG.3055;102174844	2	30	212	12955	0.0860034
592	alpha-Linolenic acid metabolism	MSTRG.12077	1	30	45	12955	0.0992302
4020	Calcium signaling pathway	MSTRG.763;106503623	2	30	263	12955	0.123372
5143	African trypanosomiasis	MSTRG.10834	1	30	67	12955	0.14421
970	Aminoacyl-tRNA biosynthesis	MSTRG.9729	1	30	71	12955	0.152151
5203	Viral carcinogenesis	MSTRG.10958;102175657	2	30	304	12955	0.155804
1212	Fatty acid metabolism	MSTRG.12077	1	30	74	12955	0.15806
4145	Phagosome	102185772;MSTRG.6100	2	30	323	12955	0.171367
5144	Malaria	MSTRG.10834	1	30	81	12955	0.171694
600	Sphingolipid metabolism	MSTRG.3633	1	30	81	12955	0.171694
4664	Fc epsilon RI signaling pathway	MSTRG.10958	1	30	82	12955	0.173624
5220	Chronic myeloid leukemia	102185635	1	30	96	12955	0.200195
4662	B cell receptor signaling pathway	MSTRG.10958	1	30	97	12955	0.202061
4391	Hippo signaling pathway - fly	MSTRG.12250	1	30	104	12955	0.215005
4660	T cell receptor signaling pathway	MSTRG.2729	1	30	126	12955	0.254379
4260	Cardiac muscle contraction	MSTRG.1478	1	30	130	12955	0.26133
4540	Gap junction	MSTRG.6100	1	30	133	12955	0.266502
3320	PPAR signaling pathway	MSTRG.12077	1	30	134	12955	0.268218
4666	Fc gamma R-mediated phagocytosis	MSTRG.10958	1	30	137	12955	0.273343
4071	Sphingolipid signaling pathway	MSTRG.3633	1	30	148	12955	0.291841
4919	Thyroid hormone signaling pathway	MSTRG.763	1	30	150	12955	0.295155
4380	Osteoclast differentiation	MSTRG.10958	1	30	162	12955	0.314726
4610	Complement and coagulation cascades	MSTRG.6262	1	30	167	12955	0.322724
4072	Phospholipase D signaling pathway	MSTRG.10958	1	30	171	12955	0.329058
4520	Adherens junction	102186194	1	30	172	12955	0.330632
4933	AGE-RAGE signaling pathway in diabetic complications	MSTRG.763	1	30	175	12955	0.335335
4650	Natural killer cell mediated cytotoxicity	MSTRG.10958	1	30	201	12955	0.37477
4630	Jak-STAT signaling pathway	MSTRG.1144	1	30	207	12955	0.383544
4512	ECM-receptor interaction	MSTRG.8434	1	30	221	12955	0.403556
4722	Neurotrophin signaling pathway	MSTRG.8466	1	30	241	12955	0.43106
4261	Adrenergic signaling in cardiomyocytes	MSTRG.1478	1	30	250	12955	0.443032
4010	MAPK signaling pathway	MSTRG.11680;106503623	2	30	652	12955	0.45003
5169	Epstein-Barr virus infection	MSTRG.10958	1	30	259	12955	0.454761
5152	Tuberculosis	MSTRG.10958	1	30	262	12955	0.458617
5202	Transcriptional misregulation in cancer	102185772	1	30	345	12955	0.55544
4151	PI3K-Akt signaling pathway	MSTRG.10958	1	30	422	12955	0.63014
5200	Pathways in cancer	102185635	1	30	523	12955	0.709936
4810	Regulation of actin cytoskeleton	MSTRG.1478	1	30	619	12955	0.770187
4144	Endocytosis	MSTRG.12370	1	30	631	12955	0.776807
ko00270	Cysteine and methionine metabolism	1	55	70	12951	0.258222
ko04722	Neurotrophin signaling pathway	2	55	241	12951	0.27295
ko05014	Amyotrophic lateral sclerosis (ALS)	1	55	76	12951	0.277028
ko04550	Signaling pathways regulating pluripotency of stem cells	2	55	247	12951	0.282429
ko05321	Inflammatiory bowel disease (IBD)	1	55	81	12951	0.292341
ko05144	Malaria	1	55	81	12951	0.292341
ko04917	Prolactin signaling pathway	1	55	81	12951	0.292341
ko05031	Amphetamine addiction	1	55	83	12951	0.298377
ko04010	MAPK signaling pathway	4	55	652	12951	0.299619
ko05140	Leishmaniasis	1	55	84	12951	0.301375
ko04213	Longevity regulating pathway - multiple species	1	55	84	12951	0.301375
ko05230	Central carbon metabolism in cancer	1	55	85	12951	0.304362
ko04024	cAMP signaling pathway	2	55	272	12951	0.321791
ko02010	ABC transporters	1	55	91	12951	0.322018
ko00830	Retinol metabolism	1	55	98	12951	0.342061
ko05206	MicroRNAs in cancer	2	55	285	12951	0.342086
ko05032	Morphine addiction	1	55	99	12951	0.344877
ko05133	Pertussis	1	55	105	12951	0.361522
ko04727	GABAergic synapse	1	55	107	12951	0.366978
ko01230	Biosynthesis of amino acids	1	55	110	12951	0.375076
ko05134	Legionellosis	1	55	112	12951	0.380418
ko04915	Estrogen signaling pathway	1	55	113	12951	0.383072
ko05200	Pathways in cancer	3	55	523	12951	0.384231
ko04911	Insulin secretion	1	55	115	12951	0.388347
ko04713	Circadian entrainment	1	55	118	12951	0.396177
ko04724	Glutamatergic synapse	1	55	119	12951	0.398765
ko04064	NF-kappa B signaling pathway	1	55	121	12951	0.403908
ko04621	NOD-like receptor signaling pathway	1	55	122	12951	0.406463
ko04978	Mineral absorption	1	55	125	12951	0.414065
ko04660	T cell receptor signaling pathway	1	55	126	12951	0.416577
ko04914	Progesterone-mediated oocyte maturation	1	55	130	12951	0.426522
ko04150	mTOR signaling pathway	1	55	131	12951	0.428983
ko04742	Taste transduction	1	55	131	12951	0.428983
ko04912	GnRH signaling pathway	1	55	132	12951	0.431432
ko05202	Transcriptional misregulation in cancers	2	55	345	12951	0.432883
ko03320	PPAR signaling pathway	1	55	134	12951	0.436301
ko05142	Chagas disease (American trypanosomiasis)	1	55	134	12951	0.436301
ko04530	Tight junction	2	55	354	12951	0.445972
ko04146	Peroxisome	1	55	143	12951	0.457708
ko04115	p53 signaling pathway	1	55	144	12951	0.460037
ko05160	Hepatitis C	1	55	148	12951	0.469254
ko04976	Bile secretion	1	55	153	12951	0.480558
ko04728	Dopaminergic synapse	1	55	155	12951	0.485013
ko05162	Measles	1	55	159	12951	0.493811
ko01200	Carbon metabolism	1	55	165	12951	0.506733
ko04610	Complement and coagulation cascades	1	55	167	12951	0.510967
ko05012	Parkinson's disease	1	55	170	12951	0.517253
ko04520	Adherens junction	1	55	172	12951	0.521399
ko04114	Oocyte meiosis	1	55	178	12951	0.533628
ko04932	Non-alcoholic fatty liver disease (NAFLD)	1	55	180	12951	0.537636
ko04151	PI3K-Akt signaling pathway	2	55	422	12951	0.53923
ko05161	Hepatitis B	1	55	182	12951	0.54161
ko05322	Systemic lupus erythematosus	1	55	196	12951	0.568504
ko04270	Vascular smooth muscle contraction	1	55	211	12951	0.595601
ko04022	cGMP - PKG signaling pathway	1	55	213	12951	0.599086
ko04512	ECM-receptor interaction	1	55	221	12951	0.61273
ko04931	Insulin resistance	1	55	227	12951	0.622664
ko04261	Adrenergic signaling in cardiomyocytes	1	55	250	12951	0.658476
ko05016	Huntington's disease	1	55	252	12951	0.661428
ko05152	Tuberculosis	1	55	262	12951	0.675814
ko04020	Calcium signaling pathway	1	55	263	12951	0.677219
ko04068	FoxO signaling pathway	1	55	272	12951	0.6896
ko04740	Olfactory transduction	1	55	280	12951	0.700212
ko04015	Rap1 signaling pathway	1	55	285	12951	0.706663
ko03040	Spliceosome	1	55	289	12951	0.711726
ko05205	Proteoglycans in cancer	1	55	294	12951	0.717934
ko03013	RNA transport	1	55	316	12951	0.743724
ko04141	Protein processing in endoplasmic reticulum	1	55	329	12951	0.75786
ko04120	Ubiquitin mediated proteolysis	1	55	352	12951	0.781019
ko04810	Regulation of actin cytoskeleton	1	55	619	12951	0.932756
ko04510	Focal adhesion	1	55	628	12951	0.935408
